# Supplementary material for: Intratumoral microbiota is associated with prognosis in patients with adrenocortical carcinoma
Source: Imeta. 2023 Apr 5;2(2):e102. doi: 10.1002/imt2.102 (PMC10989844; doi:10.1002/imt2.102)
Supplement: Supplementary file 2 — Supporting information. [file IMT2-2-e102-s001.xlsx]

## Sheet: Outline
Sheet	Description
Table S1	Chi-squared test of clinical parameters between two clusters (MS1 & MS2) in four clusterings.
Table S2	Details of microbial features related to clinical parameters using random forest analysis.
Table S3	PERMANOVA test on clinical factors.
Table S4	Details on 309 consistently significantly different genera identified by MaAsLin2 (relative to Figure 4A).
Table S5	Chi-squared test of genomic events between two clusters (MS1 & MS2) in four clusterings.
Table S6	Gene Set Enrichment Aanlysis (GSEA) results grouped by MS in four clusterings.

## Sheet: Table S1
Table S1: Chi-squared test of clinical parameters between two clusters (MS1 & MS2) in four clusterings.
Clinical parameters		NR			LR			CR			PR
		MS1	MS2	Chi-Squared Test(Pvalue)	MS1	MS2	Chi-Squared Test(Pvalue)	MS1	MS2	Chi-Squared Test(Pvalue)	MS1	MS2	Chi-Squared Test(Pvalue)
Gender	Female	34	14	1	32	16	1	33	15	0.21	32	16	1
	Male	21	8		20	9		15	14		20	9
Age	<60	42	18	0.76	41	19	1	36	24	0.61	40	20	0.99
	>60	13	4		11	6		12	5		12	5
Ethnicity Race	NOT WHITE	2	0	1	2	0	1	2	0	1	2	0	1
	WHITE	49	16		48	17		45	20		48	17
Clinical Stage	Stage I	6	3	0.19	5	4	0.29	4	5	0.09	4	5	*
	Stage II	24	13		23	14		20	17		22	15
	Stage III	11	5		11	5		11	5		12	4
	Stage IV	14	1		13	2		13	2		14	1
T stage	T1	6	3	0.63	5	4	0.63	4	5	0.25	4	5	0.07
	T2	28	14		27	15		24	18		26	16
	T3	6	2		6	2		6	2		6	2
	T4	15	3		14	4		14	4		16	2
Lymph node	N0	47	21	0.43	44	24	0.26	40	28	0.14	44	24	0.26
	N1	8	1		8	1		8	1		8	1
Atypical Mitotic Figures	Absent	16	13	*	14	15	*	15	14	0.08	14	15	*
	Present	26	4		25	5		23	7		24	6
Capsular invasion	Absent	20	10	0.86	19	11	0.97	19	11	0.93	18	12	0.59
	Present	30	12		28	14		25	17		29	13
Clinical Status 3 Mo Post-Op	Absent	35	19	0.07	33	21	0.15	29	25	*	31	23	*
	Present	16	2		15	3		15	3		17	1
Distant Metastasis	M0	41	21	0.05	39	23	0.12	35	27	*	38	24	*
	M1	14	1		13	2		13	2		14	1
Cytoplasm Presence Less Than Equal 25	Absent	7	3	1	6	4	0.72	7	3	1	7	3	1
	Present	35	14		33	16		31	18		31	18
Diffuse Architecture	Absent	14	5	1	12	7	0.92	13	6	0.79	13	6	0.93
	Present	29	12		28	13		25	16		26	15
Excessive Hormone	Absent	15	11	0.16	14	12	0.18	10	16	*	13	13	0.06
	Present	36	11		34	13		35	12		35	12
Primary Tumor Laterality	Left	32	11	0.69	30	13	0.82	27	16	1	30	13	0.82
	Right	23	11		22	12		21	13		22	12
Metastatic Sites	Lung	6	2	0.21	6	2	0.58	5	3	0.08	7	1	0.47
	Not Lung	9	0		8	1		9	0		9	0
	Liver	8	0	0.47	7	1	1	8	0	0.21	8	0	1
	Not Liver	7	2		7	2		6	3		8	1
Mitotic Rate > 5/50 HPF	Absent	19	10	0.56	17	12	0.34	17	12	0.47	17	12	0.34
	Present	30	10		29	11		28	12		29	11
Necrosis	Absent	13	4	0.76	12	5	0.96	10	7	0.9	11	6	1
	Present	39	17		37	19		36	20		38	18
Nuclear Grade	I-II	11	2	0.32	9	4	1	10	3	0.34	10	3	0.51
	III-IV	33	15		32	16		29	19		30	18
Adjuvant therapy	NO	18	7	1	16	9	0.79	14	11	0.55	16	9	0.79
	YES	36	14		35	15		33	17		35	15
Mitotane Treatment	NO	4	0	0.29	3	1	1	3	1	1	3	1	1
	YES	25	14		25	14		23	16		24	15
Recurrence on mitotane	NO	9	7	1	9	7	1	7	9	1	9	7	1
	YES	2	2		2	2		2	2		2	2
Adjuvant RT	NO	41	18	0.53	38	21	0.36	35	24	0.38	37	22	0.12
	YES	12	3		12	3		11	4		13	2
Surgical margin	R0	37	18	0.05	35	20	0.12	31	24	*	34	21	*
	R1+R2	14	1		13	2		13	2		14	1
Sinusoid Invasion	Absent	22	13	0.14	21	14	0.36	20	15	0.43	20	15	0.26
	Present	20	4		18	6		17	7		18	6
Primary Therapy Outcome	CR	19	15	*	18	16	*	15	19	*	16	18	*
	PD	15	1		14	2		15	1		16	0
Neoplasm Status	TUMOR FREE	22	18	*	20	20	*	15	25	*	18	22	*
	WITH TUMOR	32	4		31	5		32	4		33	3
Weiss Venous Invasion	Absent	26	13	0.52	24	15	0.44	21	18	0.16	22	17	0.07
	Present	23	7		22	8		22	8		24	6
Tumor Weight	<median	31	9	0.33	29	11	0.47	27	13	0.46	28	12	0.81
	>median	24	13		23	14		21	16		24	13

## Sheet: Table S2
Table S2: Details of microbial features related to clinical parameters using random forest analysis.
Clinical Parameters	NR	LR	CR	PR
Clinical.Stage				g__Sphaerotilus; g__Methanosaeta; g__Entomoplasma; g__Halosimplex
ATYPICAL_MITOTIC_FIGURES	g__Pelomonas; g__Riemerella; g__Alkanindiges; g__Rhodovibrio; g__Photorhabdus; g__Desulfocarbo	g__Riemerella; g__Rhodovibrio; g__Planococcus; g__Turicibacter; g__Mizugakiibacter		g__Eggerthella; g__Riemerella; g__Halorubrum; g__Sutterella; g__Cecembia; g__Alkanindiges; g__Butyricicoccus; g__Turicibacter
Clinical.Status.3.Mo.Post.Op			g__Aerococcus; g__Candidatus_Symbiobacter; g__Entomoplasma; g__Candidatus_Nasuia; g__Desulfatibacillum; g__Flexibacter	g__Lawsonia; g__Candidatus_Nasuia; g__Gracilibacillus; g__Saccharothrix; g__Polycyclovorans
Distant.Metastasis			g__Sinorhizobium; g__Aerococcus; g__Paraburkholderia; g__Snodgrassella; g__Komagataeibacter; g__Mannheimia; g__Microvirga	g__Sinorhizobium; g__Olsenella; g__Pediococcus; g__Xenophilus; g__Aerococcus; g__Snodgrassella
Excessive.Hormone			g__Algibacter; g__Leucobacter; g__Eggerthella; g__Parabacteroides; g__Terracidiphilus; g__Zobellia
Surgical.margin			g__Alistipes; g__Streptosporangium; g__Sporosarcina; g__Dysgonomonas; g__Candidatus_Symbiobacter	g__Rhodoferax; g__Streptosporangium; g__Desulfobulbus; g__Entomoplasma; g__Sporosarcina
PRIMARY_THERAPY_OUTCOME	g__Sneathia; g__Lysinimicrobium; g__Cellulosilyticum; g__Holospora; g__Lachnobacterium	g__Lysinimicrobium; g__Planctomyces; g__Clavibacter; g__Nitriliruptor; g__Thioalkalivibrio; g__Sneathia; g__Lachnoclostridium	g__Planctomyces; g__Polaribacter; g__Lysinimicrobium; g__Macavirus; g__Mobilicoccus	g__Lysinimicrobium; g__Holospora; g__Planctomyces; g__Candidatus_Methanoperedens
Neoplasm.Status	g__Psychrobacillus; g__Rubrivivax; g__Facklamia; g__Trichormus; g__Catenuloplanes; g__Methanobrevibacter	g__Polycyclovorans; g__Cycloclasticus; g__Streptococcus; g__Defluviitoga; g__Polymorphum	g__Geofilum; g__Polycyclovorans; g__Psychrobacillus; g__Trichormus; g__Mogibacterium; g__Cycloclasticus; g__Rudanella; g__Solobacterium	g__Wohlfahrtiimonas; g__Geofilum; g__Solobacterium; g__Halobacteroides; g__Flexithrix; g__Halioglobus

## Sheet: Table S3
Table S3: PERMANOVA test on clinical factors
Clinical factors	NR			LR			CR			PR			SR
	R2	P value	FDR adjusted P	R2	P value	FDR adjusted P	R2	P value	FDR adjusted P	R2	P value	FDR adjusted P	R2	P value	FDR adjusted P
SEX	0.0106976	0.618	0.737333	0.0132679	0.323	0.502444	0.0133198	0.334	0.4676	0.0100395	0.628	0.694615	0.0159602	0.218	0.833
Ethnicity_Race	0.0109903	0.741	0.798	0.0114516	0.7	0.753846	0.0123004	0.633	0.7385	0.0112219	0.645	0.694615	0.0164875	0.311	0.833
Neoplasm_Status	0.0658396	0.001	0.014	0.0750986	0.001	0.014	0.0748639	0.001	0.014	0.102089	0.001	0.014	0.0212142	0.034	0.476
Clinical_Status_3_Mo_Post.Op	0.0432917	0.005	0.021	0.0358429	0.009	0.042	0.0279181	0.028	0.098	0.0424063	0.009	0.0513333	0.0133104	0.565	0.833
Clinical_Stage	0.0544799	0.061	0.142333	0.0500213	0.115	0.20125	0.0521253	0.086	0.1505	0.0601504	0.052	0.104	0.0375649	0.586	0.833
Surgical_margin	0.0365218	0.006	0.021	0.0326021	0.012	0.042	0.0292812	0.019	0.0886667	0.035175	0.021	0.0735	0.0106747	0.821	0.884154
Excessive_Hormone	0.0142333	0.334	0.519556	0.0224635	0.081	0.162	0.0222556	0.084	0.1505	0.0193231	0.168	0.261333	0.015249	0.331	0.833
AGE	0.00847319	0.906	0.906	0.0115515	0.516	0.656727	0.00957595	0.816	0.816	0.00948392	0.703	0.703	0.0144815	0.354	0.833
ATYPICAL_MITOTIC_FIGURES	0.0557	0.003	0.021	0.0507324	0.006	0.042	0.0422247	0.014	0.0886667	0.050828	0.011	0.0513333	0.0143196	0.714	0.833
Distant_Metastasis	0.0208003	0.085	0.17	0.0257232	0.034	0.0793333	0.0230302	0.051	0.1428	0.0257244	0.048	0.104	0.0110811	0.675	0.833
CAPSULAR_INVASION	0.0112394	0.632	0.737333	0.0102436	0.789	0.789	0.010742	0.743	0.800154	0.0144733	0.307	0.4298	0.0132471	0.552	0.833
NUCLEAR_GRADE	0.0152543	0.477	0.6678	0.013029	0.678	0.753846	0.0146333	0.537	0.683455	0.0146222	0.489	0.622364	0.015395	0.569	0.833
Lymph_node	0.0258221	0.029	0.0812	0.025161	0.032	0.0793333	0.0207889	0.076	0.1505	0.028444	0.034	0.0952	0.0116	0.618	0.833
T_stage	0.0483512	0.146	0.2555	0.040465	0.37	0.518	0.0454539	0.2	0.311111	0.0525001	0.117	0.20475	0.0275079	0.968	0.968

## Sheet: Table S4
Table S4: Details on 309 consistently significantly different genera identified by MaAsLin2 (relative to Figure 4A)
Genus	NR-clustering								LR-clustering								CR-clustering								PR-clustering
	coef (NR)	qval (NR)	coef (LR)	qval (LR)	coef (CR)	qval (CR)	coef (PR)	qval (PR)	coef (NR)	qval (NR)	coef (LR)	qval (LR)	coef (CR)	qval (CR)	coef (PR)	qval (PR)	coef (NR)	qval (NR)	coef (LR)	qval (LR)	coef (CR)	qval (CR)	coef (PR)	qval (PR)	coef (NR)	qval (NR)	coef (LR)	qval (LR)	coef (CR)	qval (CR)	coef (PR)	qval (PR)	avgerage coefficient values	log (avgerage adjusted P values)	log.avg.qval
k__Archaea.p__Thaumarchaeota.g__Candidatus_Nitrosopelagicus	-2.70095	0.000244213	-1.95119	0.00775371	-2.48802	0.000298487	-2.30892	0.00175998	-2.72845	0.000202878	-1.958	0.00642053	-2.49766	0.00024152	-2.30618	0.00163249	-2.33844	0.000559749	-1.845	0.00816968	-2.29486	0.00040819	-2.03007	0.0019358	-2.59091	0.000200935	-1.85954	0.00636823	-2.36457	0.000258769	-2.12293	0.0018845	-2.2741	0.00239623	6.03386
k__Bacteria.p__Bacteroidetes.c__Flavobacteriia.o__Flavobacteriales.f__Flavobacteriaceae.g__Capnocytophaga	-2.02411	0.00256156	-1.89992	0.00485395	-1.65884	0.00894662	-2.02752	0.000746868	-2.03796	0.0019367	-1.83063	0.00510426	-1.65551	0.00747732	-2.03673	0.000511349	-1.81426	0.0046156	-1.74982	0.0070819	-1.45463	0.01606	-1.88675	0.00104285	-1.90434	0.00256233	-1.76118	0.00547681	-1.53248	0.00973752	-1.88087	0.000851704	-1.82222	0.00497296	5.30374
k__Bacteria.p__Firmicutes.c__Erysipelotrichia.o__Erysipelotrichales.f__Erysipelotrichaceae.g__Candidatus_Stoquefichus	-1.33743	0.00153789	-1.14294	0.0046995	-1.22152	0.00189269	-1.03786	0.0146704	-1.37865	0.00105045	-1.14482	0.00452025	-1.23491	0.00441132	-1.03078	0.0161437	-1.14807	0.00309537	-1.03239	0.00618616	-1.00227	0.00853637	-0.846219	0.0331165	-1.24089	0.00120479	-1.04998	0.00427688	-1.08441	0.00374495	-0.85458	0.0253637	-1.11173	0.00840318	4.77915
k__Bacteria.p__Proteobacteria.c__Gammaproteobacteria.o__Aeromonadales.f__Aeromonadaceae.g__Aeromonas	-1.16287	0.0097665	-0.964472	0.0221508	-1.13416	0.00605357	-1.18449	0.00435715	-1.20572	0.00446722	-0.947432	0.0180823	-1.15791	0.00342155	-1.21104	0.00239399	-0.971472	0.0150378	-0.840703	0.0293561	-0.947261	0.0110985	-1.0328	0.00620299	-1.03584	0.00831028	-0.854747	0.0214742	-1.01734	0.00581231	-1.0434	0.00434805	-1.04448	0.0107708	4.53091
k__Viruses.o__Herpesvirales.f__Herpesviridae.g__Simplexvirus	-1.11316	0.00411303	-0.948295	0.0138596	-1.00839	0.00801256	-0.835725	0.028683	-1.1731	0.00286601	-0.955036	0.0130566	-1.04929	0.00637552	-0.883606	0.0212959	-0.963798	0.00912555	-0.842026	0.0229134	-0.84771	0.0195975	-0.725832	0.0458799	-1.03191	0.00522618	-0.865236	0.0175687	-0.910934	0.0116802	-0.7358	0.0393906	-0.930615	0.0168528	4.08324
k__Bacteria.p__Proteobacteria.c__Alphaproteobacteria.o__Rickettsiales.f__Anaplasmataceae.g__Wolbachia	-0.969442	0.00119024	-0.935115	0.000608059	-0.892107	0.00163709	-0.996693	0.000351542	-1.00533	0.000757472	-0.915964	0.000703961	-0.95273	0.00380904	-1.02744	0.00118069	-0.790323	0.00500285	-0.823604	0.00144578	-0.785571	0.00732281	-0.926476	0.000886577	-0.843307	0.00186694	-0.826885	0.000836835	-0.805858	0.00498661	-0.905608	0.000809659	-0.900153	0.00208726	6.1719
k__Bacteria.p__Bacteroidetes.c__Flavobacteriia.o__Flavobacteriales.f__Flavobacteriaceae.g__Riemerella	-0.956509	0.0152767	-1.05992	0.00879394	-0.972766	0.00784393	-0.959311	0.00773274	-0.963166	0.0107933	-0.978059	0.00808409	-0.972438	0.00516491	-0.95943	0.0052592	-0.716534	0.0411763	-0.856939	0.0134459	-0.7488	0.0217581	-0.782204	0.0146036	-0.781944	0.0259008	-0.865473	0.0118467	-0.775886	0.0180654	-0.789427	0.0128891	-0.883675	0.0142897	4.24822
k__Viruses.f__Polydnaviridae.g__Ichnovirus	-0.827745	0.00538243	-0.804691	0.00395695	-0.862845	0.00364165	-0.931186	0.0084219	-0.89479	0.00321111	-0.810702	0.00397029	-0.895074	0.00367442	-1.00249	0.000212515	-0.703377	0.0111666	-0.73554	0.00454977	-0.686626	0.0138937	-0.833497	0.00305949	-0.763035	0.00366601	-0.73059	0.00277998	-0.752719	0.00443853	-0.805692	0.00789137	-0.815038	0.0052448	5.25052
k__Bacteria.p__Proteobacteria.c__Gammaproteobacteria.o__Alteromonadales.f__Colwelliaceae.g__Colwellia	-0.943613	0.00272822	-0.701503	0.0221649	-0.916594	0.00171207	-0.952604	0.00135274	-0.916076	0.00561301	-0.708233	0.0297848	-0.933038	0.00298711	-0.958872	0.00290125	-0.724145	0.0165224	-0.596149	0.0447539	-0.731462	0.00942149	-0.771781	0.0128743	-0.825264	0.00515281	-0.618432	0.0299656	-0.79528	0.00377087	-0.78946	0.00685776	-0.805157	0.0124102	4.38924
k__Bacteria.p__Proteobacteria.c__Gammaproteobacteria.o__Pasteurellales.f__Pasteurellaceae.g__Mannheimia	-0.820149	0.00136545	-0.801001	0.00102247	-0.741006	0.00379758	-0.758628	0.00143111	-0.881213	0.000250542	-0.809743	0.000421436	-0.789795	0.0011163	-0.806162	0.000291721	-0.673322	0.00347755	-0.699435	0.00147235	-0.584647	0.0113786	-0.646445	0.00266842	-0.728049	0.00131758	-0.713148	0.000950974	-0.619413	0.00633248	-0.656321	0.00180961	-0.73303	0.00244401	6.01412
k__Bacteria.p__Proteobacteria.c__Gammaproteobacteria.o__Vibrionales.f__Vibrionaceae.g__Vibrio	-0.692417	0.000915916	-0.533121	0.0209206	-0.728106	0.000334088	-0.671025	0.000794972	-0.766071	0.00180707	-0.529103	0.0383367	-0.760404	0.000396248	-0.725212	0.00105723	-0.532257	0.00872522	-0.440861	0.0395525	-0.542548	0.00286994	-0.546821	0.00367022	-0.594861	0.00173762	-0.413772	0.0310131	-0.608262	0.000339329	-0.552042	0.00183997	-0.602305	0.00964442	4.64138
k__Bacteria.p__Proteobacteria.c__Gammaproteobacteria.o__Xanthomonadales.f__Rhodanobacteraceae.g__Luteibacter	-0.680895	0.00250306	-0.440064	0.0312241	-0.597007	0.00370378	-0.631966	0.00203396	-0.724908	0.000391148	-0.441689	0.0305873	-0.647687	0.00176949	-0.694458	0.00119415	-0.511393	0.00183294	-0.360211	0.0299872	-0.433203	0.00942047	-0.524647	0.00142256	-0.59494	0.000687437	-0.373301	0.0318928	-0.516136	0.00349565	-0.53935	0.00231049	-0.544491	0.00965353	4.64043
k__Bacteria.p__Bacteroidetes.c__Bacteroidia.o__Bacteroidales.f__Porphyromonadaceae.g__Sanguibacteroides	-0.515039	0.00316951	-0.39915	0.0180086	-0.501466	0.00371532	-0.427333	0.0197842	-0.576742	0.00086669	-0.399818	0.0175992	-0.551542	0.00147973	-0.489716	0.00615929	-0.374388	0.00704451	-0.322563	0.016642	-0.322432	0.0221443	-0.310523	0.0315274	-0.443911	0.00216701	-0.328947	0.0180317	-0.420949	0.00374495	-0.317092	0.0326132	-0.418851	0.0127936	4.35881
k__Bacteria.p__Actinobacteria.c__Actinobacteria.o__Pseudonocardiales.f__Pseudonocardiaceae.g__Kibdelosporangium	0.413693	0.0254731	0.372794	0.0422016	0.369302	0.031275	0.348776	0.0439105	0.380323	0.0281353	0.42696	0.00909278	0.353008	0.0318281	0.331568	0.0493714	0.606828	0.000794908	0.522886	0.00469491	0.558817	0.00119214	0.485668	0.00755384	0.511485	0.0050252	0.501364	0.00500206	0.474371	0.00602831	0.477365	0.00679154	0.445951	0.0186482	3.98201
k__Bacteria.p__Proteobacteria.c__Gammaproteobacteria.g__Pseudohongiella	0.415364	0.0144215	0.398893	0.0157927	0.361308	0.0267121	0.345663	0.0379463	0.385601	0.0112233	0.461361	0.00457318	0.33709	0.0211894	0.311776	0.0371128	0.629234	0.000544867	0.557339	0.000408934	0.554339	0.000765753	0.480898	0.00549918	0.526455	0.00204483	0.539253	0.000314105	0.46647	0.00393352	0.465709	0.0041945	0.452297	0.0116673	4.45096
k__Bacteria.p__Firmicutes.c__Bacilli.o__Lactobacillales.f__Lactobacillaceae.g__Sharpea	0.443757	0.0140731	0.405604	0.0235414	0.396241	0.0235559	0.374369	0.0338021	0.4214	0.0129348	0.462726	0.00151605	0.365839	0.0235742	0.346063	0.0353092	0.654789	0.000207974	0.556389	0.00121704	0.581788	0.0010667	0.514173	0.00569554	0.55652	0.00214186	0.532005	0.000723066	0.488618	0.00362869	0.490607	0.0035892	0.47443	0.011661	4.4515
k__Bacteria.p__Proteobacteria.c__Gammaproteobacteria.o__Thiotrichales.f__Thiotrichaceae.g__Beggiatoa	0.477634	0.00323548	0.459762	0.00177965	0.424663	0.0110547	0.419502	0.00974986	0.408689	0.010372	0.453865	0.00115835	0.353921	0.0309702	0.363615	0.0214714	0.606869	0.000302252	0.541105	0.000601697	0.560038	0.0013082	0.517166	0.00255674	0.549935	0.000655173	0.532155	0.000269535	0.528005	0.0012906	0.510374	0.00125296	0.481706	0.00612679	5.09508
k__Viruses.o__Nidovirales.f__Coronaviridae.g__Alphacoronavirus	0.449517	0.010501	0.421476	0.0141349	0.40536	0.0190706	0.398767	0.0216619	0.416727	0.00820839	0.479901	0.00253291	0.376573	0.0124628	0.35703	0.0195133	0.66096	0.000451563	0.586095	0.000445377	0.593049	0.000574637	0.521541	0.00386996	0.555867	0.00149801	0.562135	0.00331058	0.50484	0.00231184	0.510787	0.00215715	0.487539	0.00766906	4.87056
k__Bacteria.p__Firmicutes.c__Bacilli.o__Lactobacillales.f__Enterococcaceae.g__Melissococcus	0.455287	0.0108284	0.448712	0.0122064	0.415041	0.0170644	0.387578	0.0270365	0.427989	0.00775246	0.481992	0.000323217	0.372365	0.0152072	0.35196	0.0236108	0.662505	0.000119949	0.57301	0.000590477	0.59003	0.000712535	0.519451	0.00436746	0.570725	0.00185131	0.555652	0.000308755	0.501412	0.00281208	0.506852	0.00256618	0.488785	0.00795989	4.83334
k__Viruses.o__Nidovirales.f__Coronaviridae.g__Betacoronavirus	0.459833	0.0121776	0.461077	0.0152418	0.419566	0.0190706	0.388489	0.0310837	0.441836	0.0114095	0.479637	0.000949073	0.378531	0.0210207	0.3595	0.031051	0.661096	0.000305643	0.571225	0.00126872	0.597827	0.00129055	0.531272	0.00630594	0.57218	0.00200987	0.551358	0.000278745	0.498048	0.00270452	0.503447	0.002489	0.492183	0.00991607	4.6136
k__Bacteria.p__Bacteroidetes.c__Flavobacteriia.o__Flavobacteriales.f__Flavobacteriaceae.g__Salegentibacter	0.459325	0.0118543	0.448395	0.0140397	0.420547	0.0188479	0.394861	0.0274154	0.438254	0.0108285	0.486427	0.000784242	0.381712	0.0194038	0.363129	0.0283213	0.670084	0.000253992	0.578014	0.0011512	0.600544	0.00118714	0.534378	0.00580163	0.567485	0.00149366	0.557969	0.000234827	0.501158	0.00243098	0.506518	0.00220191	0.4943	0.00914065	4.69502
k__Bacteria.p__Proteobacteria.c__Alphaproteobacteria.o__Rhodobacterales.f__Rhodobacteraceae.g__Thalassobacter	0.465739	0.0115413	0.455942	0.0139741	0.430973	0.0177652	0.403324	0.0255373	0.444618	0.010372	0.490236	0.000796091	0.387538	0.0185736	0.369924	0.0267384	0.674927	0.000260694	0.581794	0.00119134	0.606896	0.0011788	0.540808	0.00569554	0.573818	0.00150075	0.56174	0.000239199	0.50749	0.00231184	0.51315	0.00209183	0.500557	0.00873549	4.74036
k__Bacteria.p__Proteobacteria.c__Gammaproteobacteria.o__Enterobacteriales.f__Enterobacteriaceae.g__Pragia	0.482364	0.000336339	0.462713	0.00133403	0.441406	0.00095543	0.410894	0.00292931	0.432464	0.00421605	0.524919	6.02273e-05	0.390963	0.00387467	0.370056	0.00739745	0.672599	4.298e-06	0.596906	5.89976e-05	0.589236	2.21158e-05	0.519954	0.000370558	0.563899	0.000217414	0.569852	5.15066e-05	0.509603	0.000255606	0.50469	0.000236653	0.502657	0.00139504	6.57483
k__Bacteria.p__Proteobacteria.c__Gammaproteobacteria.o__Oceanospirillales.f__Hahellaceae.g__Zooshikella	0.46228	0.0167131	0.453858	0.0262777	0.412054	0.0245079	0.3827	0.0440448	0.447345	0.0275415	0.533395	0.00463737	0.387747	0.0289544	0.364998	0.0448903	0.682249	0.00170207	0.615607	0.00235338	0.599354	0.000758822	0.562343	0.00372594	0.584579	0.00746777	0.596644	0.00213053	0.535329	0.00248221	0.530859	0.00308543	0.509459	0.0150796	4.19441
k__Bacteria.p__Bacteroidetes.c__Flavobacteriia.o__Flavobacteriales.f__Flavobacteriaceae.g__Salinimicrobium	0.479007	0.0114017	0.490236	0.0225473	0.447548	0.0163131	0.408772	0.0272799	0.462696	0.0114095	0.488181	0.00106737	0.394611	0.0191446	0.378305	0.0267384	0.671737	0.000359544	0.579648	0.00147375	0.615761	0.00130632	0.551782	0.00606734	0.5869	0.000516366	0.559865	0.000319103	0.515457	0.00246231	0.522105	0.0022202	0.509538	0.00941418	4.66554
k__Bacteria.p__Firmicutes.c__Clostridia.o__Clostridiales.f__Lachnospiraceae.g__Anaerostipes	0.508998	0.00229079	0.476609	0.00208303	0.465409	0.00614772	0.442863	0.00914474	0.44527	0.00625895	0.501457	0.00223689	0.405414	0.0131488	0.387429	0.0176264	0.647864	0.00013348	0.581575	0.00234526	0.605367	0.000365538	0.537325	0.00227952	0.564771	0.000480981	0.568082	0.000884681	0.523765	0.00125404	0.52252	0.00114819	0.511545	0.00423932	5.46335
k__Bacteria.p__Bacteroidetes.c__Flavobacteriia.o__Flavobacteriales.f__Flavobacteriaceae.g__Jejuia	0.498146	0.000238863	0.461878	0.00369382	0.464341	0.000592784	0.432229	0.00175307	0.445745	0.000972948	0.529014	5.41409e-05	0.409737	0.00235445	0.387743	0.00454792	0.6789	5.80289e-06	0.598398	8.77068e-05	0.607343	1.49173e-05	0.539593	0.000251019	0.56873	0.000382855	0.570605	6.03754e-05	0.528028	0.000148051	0.525121	0.000128659	0.515347	0.000955461	6.95332
k__Bacteria.p__Firmicutes.c__Clostridia.o__Halanaerobiales.f__Halobacteroidaceae.g__Halobacteroides	0.511064	0.00256156	0.47916	0.00224363	0.472978	0.00612478	0.44609	0.0096121	0.44972	0.00636664	0.517725	0.00154013	0.411384	0.0130355	0.39125	0.0176264	0.651925	0.000160133	0.597398	0.00159926	0.609626	0.000415234	0.541691	0.0024513	0.569174	0.000504192	0.584897	0.000541415	0.528765	0.00127115	0.528255	0.00114034	0.518194	0.00419961	5.47276
k__Bacteria.p__Proteobacteria.c__Alphaproteobacteria.o__Rhizobiales.f__Phyllobacteriaceae.g__Pseudaminobacter	0.508639	0.000178273	0.464037	0.000212309	0.472427	0.00054494	0.44594	0.00125191	0.455026	0.000745142	0.521621	7.48121e-05	0.420327	0.0018204	0.399927	0.00331536	0.676757	1.03651e-05	0.592133	0.000146155	0.617846	1.07248e-05	0.551413	0.000189418	0.576545	3.11606e-05	0.56575	9.64043e-05	0.538257	0.000112641	0.537119	8.51394e-05	0.521485	0.000551572	7.50274
k__Bacteria.p__Deinococcus.Thermus.c__Deinococci.o__Thermales.f__Thermaceae.g__Oceanithermus	0.504697	0.00485349	0.476995	0.00395695	0.496952	0.00461925	0.42972	0.0200105	0.445371	0.00953219	0.473722	0.00197945	0.445866	0.00811113	0.39407	0.0233049	0.676466	0.000393973	0.582665	0.00146754	0.63641	0.000698694	0.559957	0.00361971	0.591397	0.00117362	0.560918	0.000812839	0.561145	0.00195861	0.537781	0.00220191	0.523383	0.00554343	5.19514
k__Bacteria.p__Firmicutes.c__Clostridia.o__Thermoanaerobacterales.f__Thermoanaerobacteraceae.g__Ammonifex	0.508687	0.000212294	0.465245	0.000244453	0.478605	0.000545428	0.446301	0.00139469	0.456206	0.000820599	0.53301	5.8333e-05	0.422208	0.00189831	0.401215	0.0035843	0.683295	9.39305e-06	0.599811	0.000128821	0.619297	1.4087e-05	0.552648	0.000222622	0.577762	3.57326e-05	0.574254	7.30007e-05	0.540083	0.000119711	0.538449	9.5953e-05	0.524817	0.000591107	7.43351
k__Bacteria.p__Synergistetes.c__Synergistia.o__Synergistales.f__Synergistaceae.g__Synergistes	0.515302	0.0139686	0.498711	0.00371935	0.415139	0.023187	0.40287	0.0281685	0.468462	0.00667282	0.489375	0.00219951	0.425012	0.0121591	0.399911	0.0158893	0.68119	0.000253992	0.60123	0.00115808	0.632393	0.000513216	0.565325	0.00197575	0.607707	0.000787538	0.581506	0.000764137	0.572077	0.00127637	0.545941	0.00137828	0.525134	0.00712947	4.94352
k__Bacteria.p__Proteobacteria.c__Epsilonproteobacteria.o__Campylobacterales.g__Nitratifractor	0.475874	0.00413357	0.463914	0.00502394	0.417141	0.00697977	0.404467	0.0096415	0.465986	0.00287136	0.527165	7.04806e-05	0.415277	0.00402825	0.396537	0.00627901	0.710535	8.15939e-05	0.643226	0.00691292	0.628917	6.60509e-05	0.561213	0.000555339	0.608915	0.0002112	0.616596	0.0040345	0.547125	0.000276585	0.545832	0.000241516	0.526795	0.00321297	5.74056
k__Bacteria.p__Proteobacteria.c__Gammaproteobacteria.o__Oceanospirillales.f__Halomonadaceae.g__Kushneria	0.521302	0.00246649	0.487692	0.00219565	0.490485	0.00612406	0.46104	0.00847272	0.461328	0.00574959	0.525579	0.00154986	0.424103	0.0111483	0.404391	0.0152475	0.662906	0.000163741	0.603441	0.00189529	0.621875	0.000407182	0.555541	0.00228612	0.580412	0.000462208	0.59281	0.000557772	0.54166	0.00109705	0.542798	0.000929947	0.529835	0.00379709	5.57352
k__Bacteria.p__Deferribacteres.c__Deferribacteres.o__Deferribacterales.f__Deferribacteraceae.g__Mucispirillum	0.524758	0.00218676	0.489804	0.00203335	0.493102	0.00603318	0.465267	0.00778386	0.46357	0.00532528	0.519194	0.00189591	0.426508	0.0104566	0.407773	0.0141937	0.665187	0.000144868	0.596332	0.00271683	0.624624	0.000361499	0.558801	0.0020784	0.582528	0.000415122	0.586186	0.000715449	0.54411	0.00100687	0.546006	0.000833552	0.530859	0.00363633	5.61678
k__Bacteria.p__Proteobacteria.c__Gammaproteobacteria.o__Thiotrichales.f__Thiotrichaceae.g__Leucothrix	0.540824	0.00682088	0.488376	0.0128528	0.44092	0.0308615	0.425038	0.0362939	0.473449	0.0107933	0.476916	0.00635712	0.438122	0.0164229	0.410184	0.0195787	0.679386	0.000875624	0.587564	0.00399354	0.639697	0.00140671	0.566898	0.00391616	0.622074	0.00117843	0.57291	0.00206851	0.576473	0.00195751	0.560766	0.00174395	0.531225	0.0098201	4.62332
k__Bacteria.p__Firmicutes.c__Clostridia.o__Clostridiales.f__Lachnospiraceae.g__Marvinbryantia	0.524537	0.00227825	0.489873	0.0020791	0.493868	0.00604684	0.465172	0.00791397	0.463905	0.00544252	0.522153	0.00176185	0.426895	0.01056	0.407865	0.0143034	0.66544	0.000152927	0.599253	0.00247109	0.624828	0.000372306	0.558976	0.00214376	0.582856	0.000428936	0.589214	0.000657927	0.544482	0.00102643	0.546103	0.000851704	0.531589	0.00365569	5.61147
k__Bacteria.p__Firmicutes.c__Bacilli.o__Bacillales.f__Bacillaceae.g__Lentibacillus	0.477111	0.00400497	0.47203	0.00477712	0.419021	0.00661648	0.407024	0.00923026	0.476199	0.00393349	0.524137	0.000168657	0.421347	0.00545838	0.403209	0.00809969	0.723748	0.000288224	0.646342	0.000108318	0.635543	0.000124448	0.57085	0.000867392	0.616863	0.0002845	0.615796	3.69821e-05	0.551512	0.000344989	0.551381	0.000301231	0.532007	0.00279032	5.8816
k__Bacteria.p__Firmicutes.c__Clostridia.o__Clostridiales.f__Lachnospiraceae.g__Coprococcus	0.537833	0.00166869	0.49836	0.00166313	0.499293	0.00204811	0.481899	0.00625251	0.47378	0.00425415	0.502533	0.00516154	0.437354	0.00868071	0.421705	0.01103	0.675147	0.000108922	0.582143	0.000590477	0.636375	0.000269502	0.572563	0.00163437	0.592154	0.000329734	0.568716	0.00277998	0.555302	0.000763278	0.559366	0.000631354	0.537158	0.00299166	5.81193
k__Bacteria.p__Proteobacteria.c__Alphaproteobacteria.o__Rhodobacterales.f__Rhodobacteraceae.g__Ketogulonicigenium	0.516955	0.000320834	0.493769	0.00148406	0.494107	0.000793517	0.457906	0.00172591	0.466434	0.00103861	0.557343	5.48374e-05	0.435472	0.00200194	0.413933	0.00386134	0.699302	1.61971e-05	0.616441	0.000169164	0.632089	2.99527e-05	0.565127	0.000312603	0.591773	0.000363467	0.603498	4.50833e-05	0.552893	0.000138457	0.551028	0.00012039	0.540504	0.000779773	7.15651
k__Bacteria.p__Proteobacteria.c__Alphaproteobacteria.o__Rickettsiales.f__Anaplasmataceae.g__Candidatus_Neoehrlichia	0.487341	0.00396169	0.48558	0.00513608	0.429549	0.00621421	0.419026	0.00869647	0.487785	0.00382762	0.528319	0.000178105	0.431065	0.00499059	0.413945	0.00739745	0.737683	0.000469789	0.650409	0.000130314	0.645911	0.000144643	0.581661	0.000867392	0.629045	0.000291573	0.620036	4.04246e-05	0.562228	0.000324424	0.563627	0.000273742	0.542076	0.00268403	5.92044
k__Bacteria.p__Firmicutes.c__Bacilli.o__Bacillales.f__Bacillaceae.g__Aeribacillus	0.488414	0.00396639	0.491046	0.00581393	0.430541	0.00621297	0.417094	0.00948311	0.489592	0.00400581	0.525434	0.000196316	0.432718	0.00497895	0.41582	0.00739745	0.741876	0.000676424	0.647259	0.000139457	0.64751	0.000147019	0.584244	0.000869213	0.632308	0.000314941	0.617152	4.40052e-05	0.563728	0.000327086	0.565444	0.000283984	0.543136	0.00280357	5.87686
k__Bacteria.p__Firmicutes.c__Limnochordia.o__Limnochordales.f__Limnochordaceae.g__Limnochorda	0.487975	0.0135276	0.535786	0.00477712	0.429733	0.0155907	0.401659	0.0311495	0.487296	0.0137276	0.598836	0.0011387	0.420245	0.0213957	0.378799	0.0422813	0.714389	0.00304547	0.671341	0.00177525	0.627571	0.00161465	0.582344	0.00631265	0.609752	0.00862378	0.658468	0.000751083	0.545458	0.00377661	0.558802	0.0036814	0.544278	0.0108231	4.52607
k__Bacteria.p__Proteobacteria.c__Gammaproteobacteria.o__Oceanospirillales.f__Oleiphilaceae.g__Oleiphilus	0.517913	0.00439483	0.464153	0.0190407	0.42998	0.0136009	0.452233	0.00797479	0.509285	0.00696673	0.494183	0.00195081	0.422208	0.015747	0.450321	0.00809969	0.73234	8.88238e-05	0.599006	0.00041306	0.619641	0.000352281	0.607515	0.000361959	0.67567	0.000716879	0.587973	0.000609969	0.567724	0.00132572	0.612651	0.000408282	0.546425	0.00512828	5.27299
k__Archaea.p__Euryarchaeota.c__Archaeoglobi.o__Archaeoglobales.f__Archaeoglobaceae.g__Geoglobus	0.491932	0.00396169	0.495551	0.0062841	0.434097	0.00614511	0.420458	0.00937745	0.493316	0.00401722	0.527016	0.000201888	0.435987	0.00486922	0.41936	0.00722411	0.746515	0.000828233	0.648816	0.000147486	0.650994	0.000149841	0.587796	0.000875109	0.63631	0.000322036	0.618756	4.50833e-05	0.567359	0.000323879	0.569073	0.000277615	0.546459	0.00281563	5.87257
k__Bacteria.p__Proteobacteria.c__Deltaproteobacteria.o__Desulfarculales.f__Desulfarculaceae.g__Desulfarculus	0.555359	0.0065704	0.502817	0.0119613	0.463285	0.0267121	0.447293	0.0316412	0.486466	0.0101435	0.49157	0.0056597	0.449841	0.015859	0.426302	0.0168755	0.692767	0.000932781	0.602408	0.00395212	0.652387	0.00152465	0.58308	0.00379639	0.637635	0.00109401	0.58899	0.00186443	0.592552	0.00174993	0.577348	0.00158372	0.546881	0.00887005	4.72508
k__Bacteria.p__Firmicutes.c__Clostridia.o__Thermoanaerobacterales.f__Thermodesulfobiaceae.g__Thermodesulfobium	0.515471	0.000963328	0.472626	0.00113992	0.456261	0.0025217	0.457424	0.00232143	0.484139	0.00190647	0.48942	0.000415664	0.423305	0.00486922	0.454918	0.00300818	0.712798	1.07171e-05	0.602371	0.000187488	0.639967	7.48762e-05	0.613602	8.28483e-05	0.656775	4.92716e-05	0.581887	8.52355e-05	0.596357	7.68236e-05	0.610218	2.04251e-05	0.547971	0.00110835	6.80488
k__Bacteria.p__Proteobacteria.c__Alphaproteobacteria.o__Rhizobiales.f__Xanthobacteraceae.g__Starkeya	0.538485	0.00303932	0.481336	0.00477712	0.43865	0.0142443	0.506259	0.00340899	0.495312	0.00625851	0.481112	0.0034788	0.38594	0.0282553	0.47738	0.00545769	0.72155	0.000162896	0.582818	0.00158201	0.589212	0.00167773	0.650925	0.000420644	0.66181	0.000636155	0.570931	0.00164681	0.555032	0.00296115	0.646715	0.00033607	0.548967	0.00489647	5.31924
k__Bacteria.p__Proteobacteria.c__Gammaproteobacteria.o__Enterobacteriales.f__Enterobacteriaceae.g__Candidatus_Moranella	0.502418	0.000238863	0.480441	0.000427889	0.435302	0.000721414	0.439223	0.000690932	0.492408	0.000238318	0.549354	0.000641677	0.433623	0.00053257	0.44299	0.000421453	0.71911	3.58927e-07	0.64405	0.000845773	0.645087	3.18489e-06	0.604432	1.04095e-05	0.632384	1.74279e-05	0.631186	0.000610925	0.566908	3.52879e-05	0.593194	8.02412e-06	0.550757	0.000340282	7.98574
k__Bacteria.p__Proteobacteria.c__Betaproteobacteria.o__Gallionellales.f__Gallionellaceae.g__Gallionella	0.500533	0.000282587	0.48045	0.000471971	0.433723	0.000827159	0.443945	0.000693419	0.497646	0.000238318	0.556796	0.00172163	0.434508	0.00059137	0.447255	0.00042799	0.716092	4.54365e-07	0.645412	0.00182202	0.643935	3.4485e-06	0.605448	1.17713e-05	0.630712	2.26425e-05	0.631819	0.00128991	0.565679	4.14558e-05	0.605356	7.0728e-06	0.552457	0.000528326	7.5458
k__Bacteria.p__Cyanobacteria.o__Pleurocapsales.g__Stanieria	0.506335	0.000167212	0.486424	0.000284508	0.439806	0.000508267	0.442141	0.000511724	0.49673	0.00015844	0.554047	0.000696677	0.43801	0.000347479	0.446112	0.000274558	0.72225	2.34846e-07	0.649047	0.00147375	0.649704	2.3826e-06	0.606831	7.39202e-06	0.635049	1.13308e-05	0.636687	0.00111801	0.571305	2.69227e-05	0.596415	5.12554e-06	0.554806	0.000349626	7.95865
k__Viruses.f__Mimiviridae.g__Mimivirus	0.505357	0.000180289	0.48789	0.00028676	0.439321	0.000544926	0.44821	0.000469018	0.503574	0.000143598	0.565478	4.11413e-07	0.441174	0.000339784	0.450995	0.000254189	0.720918	2.64541e-07	0.644662	1.41241e-06	0.649661	2.3826e-06	0.609183	7.56339e-06	0.633942	1.37485e-05	0.632628	1.21697e-06	0.57116	2.73038e-05	0.610083	3.86817e-06	0.55714	0.000142296	8.8576
k__Bacteria.p__Rhodothermaeota.c__Balneolia.o__Balneolales.f__Balneolaceae.g__Balneola	0.523701	0.00107133	0.485705	0.00104191	0.465329	0.00258495	0.469416	0.00222878	0.487733	0.00201435	0.52474	0.00140237	0.433051	0.00454209	0.45111	0.0027546	0.729484	1.49453e-05	0.615465	0.000223894	0.651977	9.52636e-05	0.634765	8.47912e-05	0.659914	4.92716e-05	0.603255	0.00251418	0.612789	7.12204e-05	0.626622	1.70769e-05	0.560941	0.00129444	6.64968
k__Bacteria.p__Firmicutes.c__Clostridia.o__Thermoanaerobacterales.f__Thermoanaerobacterales_Family_III._Incertae_Sedis.g__Thermosediminibacter	0.545354	0.00654751	0.525962	0.00578261	0.480928	0.0174747	0.487552	0.0103401	0.485012	0.0140831	0.514681	0.00479348	0.432991	0.0282553	0.442275	0.0176275	0.697437	0.00145208	0.624685	0.00239344	0.63837	0.00236447	0.616597	0.00391616	0.642555	0.00216701	0.612477	0.00204397	0.613053	0.00290275	0.615317	0.00255625	0.560953	0.00779378	4.85443
k__Viruses.o__Picornavirales.f__Secoviridae.g__Fabavirus	0.569448	0.00396169	0.463473	0.0140397	0.517012	0.00514841	0.520588	0.00358093	0.502923	0.0114095	0.508006	0.0063264	0.473632	0.00999628	0.460417	0.0142645	0.725043	0.000816985	0.582052	0.00836367	0.681332	0.00107073	0.613343	0.0041542	0.646673	0.00156866	0.588255	0.00327461	0.592044	0.00166972	0.612439	0.00242033	0.566043	0.00575415	5.15783
k__Bacteria.p__Proteobacteria.c__Deltaproteobacteria.o__Desulfovibrionales.f__Desulfohalobiaceae.g__Desulfonatronovibrio	0.547235	0.00461057	0.49175	0.0067305	0.467209	0.0166759	0.470777	0.0142291	0.521313	0.00443147	0.511948	0.00268548	0.450626	0.0134857	0.47317	0.00599432	0.721966	0.000208981	0.621055	0.00142699	0.662906	0.000645274	0.623619	0.000817926	0.674559	0.000207751	0.602072	0.000590289	0.612531	0.000514556	0.62072	0.000217796	0.567091	0.00459204	5.38343
k__Bacteria.p__Bacteroidetes.c__Bacteroidia.o__Bacteroidales.f__Prevotellaceae.g__Hallella	0.56629	0.00250608	0.506097	0.00412673	0.426934	0.021235	0.462222	0.014185	0.527644	0.00368597	0.513626	0.00174903	0.428286	0.0143674	0.465202	0.00887205	0.758315	6.3888e-05	0.627214	0.000770124	0.639735	0.000522864	0.648039	0.000730161	0.685344	0.000300263	0.603971	0.000666637	0.598465	0.00108139	0.624974	0.000606524	0.567647	0.00471682	5.35662
k__Bacteria.p__Firmicutes.c__Erysipelotrichia.o__Erysipelotrichales.f__Erysipelotrichaceae.g__Kandleria	0.532975	0.00058906	0.523074	0.00149605	0.435837	0.00279043	0.445441	0.00285185	0.529595	0.000397152	0.531524	5.82449e-05	0.45882	0.0049841	0.449961	0.00256756	0.76003	2.82886e-06	0.625941	0.000270336	0.66977	7.99684e-05	0.63101	0.000184775	0.675879	4.20616e-05	0.621398	4.93217e-05	0.594062	0.000622182	0.608931	0.000150574	0.56839	0.00107103	6.83913
k__Bacteria.p__Proteobacteria.c__Gammaproteobacteria.o__Enterobacteriales.f__Enterobacteriaceae.g__Rouxiella	0.559517	0.00942107	0.517213	0.0136269	0.49749	0.0206331	0.501179	0.0136447	0.497666	0.0100811	0.506862	0.00514402	0.448885	0.0194038	0.465058	0.0146281	0.711051	0.00165094	0.61796	0.00433467	0.654791	0.00240553	0.63425	0.00379702	0.657421	0.00220655	0.604555	0.00256042	0.625607	0.00207257	0.637848	0.00155419	0.571085	0.0079478	4.83486
k__Viruses.o__Caudovirales.f__Siphoviridae.g__Tunalikevirus	0.541071	0.00841278	0.505373	0.00775371	0.481018	0.0155862	0.484787	0.0190185	0.50198	0.0051893	0.519154	0.0010261	0.441292	0.0110246	0.475199	0.00735866	0.730066	0.000154614	0.628658	0.000928222	0.654244	0.000648495	0.633842	0.00057541	0.682992	0.000542882	0.616605	0.000950974	0.61519	0.00128347	0.629774	0.000534237	0.571328	0.00506176	5.28604
k__Bacteria.p__Actinobacteria.c__Actinobacteria.o__Streptosporangiales.f__Nocardiopsaceae.g__Streptomonospora	0.526757	4.55201e-05	0.501596	9.18552e-05	0.461387	0.000145496	0.463194	0.000135723	0.514193	3.03482e-05	0.558786	3.10241e-05	0.458378	6.47501e-05	0.454692	6.19018e-05	0.748743	6.5031e-08	0.664668	0.00041306	0.669827	8.56586e-07	0.625909	2.19346e-06	0.661656	1.2488e-06	0.653802	0.000212942	0.591435	9.91208e-06	0.620169	5.04004e-07	0.573449	7.79625e-05	9.45928
k__Archaea.p__Euryarchaeota.c__Methanobacteria.o__Methanobacteriales.f__Methanobacteriaceae.g__Methanosphaera	0.567345	0.010945	0.525533	0.0151552	0.505835	0.0228017	0.510453	0.0150904	0.505667	0.0115016	0.515163	0.00623908	0.457133	0.0214773	0.468086	0.0129697	0.713429	0.00157093	0.626307	0.00534696	0.663127	0.00303466	0.625815	0.00368206	0.660012	0.0021044	0.612865	0.0030462	0.633498	0.00257152	0.617034	0.001811	0.575456	0.00870923	4.74337
k__Bacteria.p__Proteobacteria.c__Gammaproteobacteria.o__Thiotrichales.f__Thiotrichaceae.g__Thioploca	0.559724	0.000344316	0.539679	0.000253232	0.503473	0.00150094	0.498192	0.000794972	0.500532	0.00106996	0.533616	0.000106969	0.45335	0.00315378	0.463369	0.00278152	0.715051	4.26093e-05	0.638582	9.60001e-05	0.662806	7.76872e-05	0.6244	0.00030699	0.657098	9.94462e-05	0.626362	8.26618e-05	0.62081	0.000166916	0.627224	0.000162222	0.576517	0.000690014	7.2788
k__Bacteria.p__Proteobacteria.c__Gammaproteobacteria.g__Gallaecimonas	0.579776	0.00312502	0.49635	0.00755283	0.491695	0.00889013	0.511389	0.00722753	0.532853	0.00639041	0.49716	0.0055789	0.454948	0.015226	0.48219	0.00992277	0.755949	0.000353846	0.596754	0.00354056	0.660564	0.00113089	0.652916	0.00155828	0.692271	0.000453842	0.590464	0.00162499	0.594568	0.00151142	0.655944	0.000462444	0.577862	0.00465937	5.36888
k__Bacteria.p__Proteobacteria.c__Betaproteobacteria.o__Neisseriales.f__Neisseriaceae.g__Crenobacter	0.572538	0.010945	0.493068	0.0219028	0.484774	0.024463	0.506751	0.0207332	0.53978	0.00688314	0.499351	0.00656241	0.456367	0.0170804	0.486508	0.0110517	0.761729	0.000524649	0.598464	0.00522632	0.660282	0.00167639	0.655803	0.00226383	0.692776	0.000789766	0.589116	0.00266994	0.593179	0.00250223	0.656275	0.000809268	0.577923	0.00850525	4.76707
k__Bacteria.p__Proteobacteria.c__Gammaproteobacteria.g__Thiolapillus	0.575487	0.00177136	0.513205	0.00321072	0.464661	0.0093292	0.502476	0.00559399	0.535355	0.00388489	0.523428	0.00192958	0.442393	0.0133589	0.476576	0.00809969	0.762408	0.000218946	0.624947	0.00186471	0.650144	0.00105894	0.654008	0.00142256	0.681459	0.000399867	0.610785	0.000740921	0.596417	0.00133513	0.637433	0.000528565	0.578199	0.00342175	5.6776
k__Bacteria.p__Acidobacteria.c__Acidobacteriia.o__Acidobacteriales.f__Acidobacteriaceae.g__Acidobacterium	0.575219	0.00384708	0.508462	0.00604276	0.481571	0.0121937	0.504431	0.00894485	0.530543	0.00565597	0.522225	0.0024822	0.451077	0.0151858	0.478966	0.00908094	0.755787	0.000257334	0.622387	0.00169251	0.664103	0.000905876	0.654385	0.00121981	0.692586	0.000448505	0.619983	0.0008446	0.592323	0.00170604	0.652574	0.000528565	0.581664	0.00443978	5.41715
k__Bacteria.p__Proteobacteria.c__Gammaproteobacteria.o__Oceanospirillales.f__Halomonadaceae.g__Halotalea	0.572868	0.000146146	0.529125	0.00028676	0.515625	0.000658736	0.512307	0.000293144	0.509544	0.00050895	0.524075	0.000102005	0.460809	0.0016307	0.482877	0.000923516	0.726716	7.1436e-06	0.618249	0.000107528	0.660503	2.23252e-05	0.638203	6.41257e-05	0.670269	5.0947e-05	0.614139	6.00442e-05	0.622721	6.01094e-05	0.650764	2.31702e-05	0.581799	0.000309084	8.0819
k__Bacteria.p__Proteobacteria.c__Gammaproteobacteria.o__Oceanospirillales.f__Saccharospirillaceae.g__Gynuella	0.562342	6.13222e-05	0.52713	4.08522e-05	0.49202	0.000265113	0.490737	0.000475257	0.523756	0.000152118	0.555539	0.000101938	0.466383	0.000379602	0.466104	0.000621211	0.754604	2.73309e-06	0.646275	3.84409e-05	0.678383	8.44445e-06	0.64816	7.46095e-05	0.670068	1.80722e-05	0.624187	1.39024e-05	0.603636	4.97205e-05	0.62615	2.88984e-05	0.583467	0.000145765	8.83352
k__Bacteria.p__Bacteroidetes.c__Cytophagia.o__Cytophagales.f__Cyclobacteriaceae.g__Lunatimonas	0.579074	0.00201846	0.515001	0.00326334	0.480523	0.00818677	0.509565	0.00525578	0.532933	0.00474344	0.524679	0.00202393	0.452031	0.0137953	0.481756	0.00783462	0.757904	0.000247302	0.624132	0.00164003	0.666131	0.000865322	0.656724	0.00117262	0.693619	0.000533471	0.620616	0.000976659	0.593161	0.00195252	0.653979	0.000612791	0.583864	0.00344514	5.67079
k__Bacteria.p__Proteobacteria.c__Gammaproteobacteria.o__Legionellales.f__Legionellaceae.g__Fluoribacter	0.561071	0.00243394	0.525796	0.00098227	0.458527	0.00789244	0.473082	0.00577532	0.548244	0.000607404	0.541275	0.000173889	0.462184	0.00262973	0.473443	0.00309541	0.779319	4.09051e-06	0.646308	0.000100251	0.673194	3.68054e-05	0.650887	0.000195196	0.695733	2.99031e-05	0.619416	6.92762e-05	0.608877	0.00283071	0.62798	0.000101366	0.584084	0.00168488	6.38606
k__Bacteria.p__Proteobacteria.c__Alphaproteobacteria.o__Rhodospirillales.f__Rhodospirillaceae.g__Thalassobaculum	0.579347	0.00928261	0.537805	0.0116265	0.487596	0.0265399	0.47838	0.0101818	0.557949	0.00882226	0.608478	0.00219744	0.458885	0.0279144	0.464702	0.0356866	0.762624	0.00041381	0.672903	0.00173073	0.643005	0.00241376	0.582038	0.00950637	0.674687	0.00156248	0.655881	0.00138771	0.582198	0.00524744	0.599035	0.00576212	0.584095	0.0100172	4.60345
k__Bacteria.p__Firmicutes.c__Negativicutes.o__Selenomonadales.f__Sporomusaceae.g__Pelosinus	0.563302	0.00448746	0.526676	0.00248683	0.475155	0.00894662	0.473979	0.0118882	0.537593	0.0031473	0.539756	0.000807527	0.478963	0.00497721	0.472714	0.00646812	0.758616	0.000182082	0.649328	0.00141904	0.678608	0.000365538	0.633022	0.00332116	0.672718	0.000378075	0.636328	0.000438774	0.625598	0.000716016	0.641408	0.000607038	0.585235	0.00316481	5.75566
k__Bacteria.p__Proteobacteria.c__Gammaproteobacteria.o__Thiotrichales.f__Piscirickettsiaceae.g__Hydrogenovibrio	0.494544	0.00752794	0.476106	0.00507798	0.749315	4.07903e-05	0.443801	0.0158532	0.428886	0.0139616	0.515038	0.00327131	0.695381	5.731e-05	0.384807	0.0265297	0.642955	0.000929898	0.569937	0.0127262	0.890793	3.18489e-06	0.547102	0.00531274	0.58758	0.00190952	0.574114	0.00535258	0.84753	5.60737e-06	0.54804	0.00302543	0.587245	0.00634906	5.05945
k__Bacteria.p__Cyanobacteria.o__Chroococcales.g__Thermosynechococcus	0.58544	0.000813836	0.540481	0.00142702	0.531773	0.00223535	0.521539	0.00147341	0.518351	0.000745142	0.532658	0.000173889	0.471565	0.00205942	0.472567	0.00095663	0.725261	5.0834e-05	0.639691	0.000493131	0.6744	0.000151131	0.627131	0.000255998	0.675868	7.96702e-05	0.628066	0.000143134	0.637107	0.000137062	0.625776	0.000273742	0.58798	0.000716837	7.24066
k__Bacteria.p__Proteobacteria.c__Gammaproteobacteria.o__Cellvibrionales.f__Cellvibrionaceae.g__Marinimicrobium	0.565907	6.71308e-05	0.530611	4.41014e-05	0.496957	0.000264518	0.49525	0.000478445	0.527355	0.000154645	0.567764	4.79816e-05	0.4714	0.000357532	0.47071	0.00059905	0.758335	3.42979e-06	0.649568	4.52346e-05	0.682597	9.36746e-06	0.651828	8.25137e-05	0.673635	1.80826e-05	0.627691	1.39024e-05	0.608576	4.72509e-05	0.630682	2.79131e-05	0.588054	0.000141319	8.86449
k__Bacteria.p__Spirochaetes.c__Spirochaetia.o__Spirochaetales.f__Spirochaetaceae.g__Salinispira	0.585695	0.000823639	0.540744	0.00144505	0.532037	0.00226006	0.521813	0.00149367	0.518641	0.000757238	0.533506	0.000174625	0.471834	0.00208259	0.47352	0.00095663	0.725518	5.17826e-05	0.638987	0.000505031	0.674585	0.000154532	0.627405	0.000259785	0.676128	8.07916e-05	0.628331	0.000145744	0.637374	0.000138457	0.624083	0.000304611	0.588137	0.000727139	7.22639
k__Bacteria.p__Cyanobacteria.o__Chroococcales.g__Cyanobacterium	0.561283	0.000123187	0.528161	7.45479e-05	0.496624	0.000363569	0.490726	0.000746868	0.522691	0.000265727	0.595496	1.44431e-05	0.47113	0.000500786	0.466314	0.000935813	0.753868	7.78171e-06	0.66634	0.000725908	0.681045	1.63586e-05	0.646023	0.000148749	0.668902	3.15525e-05	0.656565	0.000117511	0.608242	6.20755e-05	0.626132	4.73524e-05	0.589971	0.000261389	8.2495
k__Bacteria.p__Spirochaetes.c__Spirochaetia.f__Leptospiraceae.g__Leptonema	0.57423	0.00338702	0.533016	0.00374875	0.507713	0.00697977	0.508834	0.0081353	0.540154	0.00544638	0.529716	0.00271802	0.470069	0.0111483	0.488915	0.00921972	0.768684	0.000287133	0.634475	0.00193545	0.671644	0.00080257	0.662449	0.00155819	0.685889	0.000789766	0.615355	0.0012533	0.606759	0.00174719	0.651068	0.000837832	0.590561	0.00374967	5.58609
k__Viruses.f__Poxviridae.g__Alphaentomopoxvirus	0.587538	0.000169317	0.544116	0.000311526	0.530507	0.000722515	0.526346	0.000321247	0.522306	0.000527381	0.534543	0.000116439	0.474735	0.00158821	0.475328	0.000691895	0.728043	7.78171e-06	0.635137	0.000137783	0.679045	3.17799e-05	0.634489	0.000159299	0.678319	3.04428e-05	0.628575	9.28886e-05	0.642245	5.75242e-05	0.635615	8.2191e-05	0.591055	0.000315514	8.06131
k__Bacteria.p__Actinobacteria.c__Actinobacteria.o__Micrococcales.f__Intrasporangiaceae.g__Terracoccus	0.579664	0.0121776	0.521798	0.0211844	0.520611	0.0222938	0.504791	0.0216792	0.522075	0.0353095	0.587333	0.0116592	0.47437	0.0238672	0.460574	0.0291167	0.748777	0.00704451	0.649715	0.0271146	0.677783	0.00351626	0.627881	0.00847945	0.678534	0.00991711	0.654674	0.0113868	0.618917	0.00444753	0.638352	0.00365466	0.591616	0.015803	4.14755
k__Bacteria.p__Proteobacteria.c__Gammaproteobacteria.o__Enterobacteriales.f__Enterobacteriaceae.g__Franconibacter	0.570611	0.00348348	0.525391	0.0040884	0.504616	0.00665044	0.50771	0.00782343	0.541151	0.00263041	0.546826	0.015502	0.479461	0.0045398	0.481545	0.00366096	0.754347	4.65434e-05	0.659766	0.000384797	0.696076	0.000112626	0.63932	0.000390651	0.684334	0.00013743	0.629493	0.000230323	0.618023	0.000344852	0.629352	0.000167318	0.591751	0.00313709	5.76446
k__Bacteria.p__Actinobacteria.c__Actinobacteria.o__Actinomycetales.f__Actinomycetaceae.g__Actinotignum	0.579145	0.000122516	0.550295	0.000124475	0.521123	0.000488674	0.504852	0.000515021	0.52332	0.00039993	0.542299	5.85719e-05	0.483707	0.000845201	0.479385	0.0014796	0.753404	1.24646e-05	0.652328	9.17033e-05	0.687753	2.27623e-05	0.644378	0.000200098	0.668261	6.74821e-05	0.632806	4.0768e-05	0.619504	9.12177e-05	0.639977	6.67882e-05	0.592659	0.000289205	8.14838
k__Bacteria.p__Proteobacteria.c__Alphaproteobacteria.o__Rhodobacterales.f__Rhodobacteraceae.g__Sedimentitalea	0.58985	0.000789957	0.545425	0.00134843	0.535573	0.00217996	0.526954	0.00137125	0.522834	0.000698077	0.534944	0.000169705	0.475623	0.00196305	0.475639	0.000923541	0.729808	5.08797e-05	0.646191	0.000321262	0.679534	0.000150206	0.632565	0.000247864	0.680067	7.51173e-05	0.63292	0.000131806	0.6425	0.000127455	0.633548	0.000218522	0.592748	0.000672943	7.30385
k__Viruses.f__Hepeviridae.g__Piscihepevirus	0.566294	0.00258097	0.524486	0.00287104	0.503618	0.00488234	0.502568	0.0063405	0.53339	0.00156042	0.579055	0.000721395	0.477035	0.00269516	0.484023	0.00197498	0.756665	3.79713e-05	0.658552	0.000346955	0.695296	9.7485e-05	0.641798	0.000329579	0.686598	0.000102023	0.628491	0.000182268	0.617388	0.000276585	0.63183	0.000125463	0.592943	0.00157032	6.45647
k__Bacteria.p__Proteobacteria.c__Gammaproteobacteria.o__Enterobacteriales.f__Enterobacteriaceae.g__Shimwellia	0.571514	0.00356538	0.52628	0.00416897	0.505859	0.00667913	0.508532	0.00789393	0.541716	0.00267327	0.553006	0.0088636	0.480636	0.00456977	0.483433	0.00366096	0.756113	4.87013e-05	0.660448	0.000404195	0.697253	0.000117388	0.641208	0.000400237	0.686415	0.000138817	0.63029	0.000236606	0.619178	0.00034736	0.63124	0.000167318	0.59332	0.00274598	5.89762
k__Bacteria.p__Chloroflexi.c__Anaerolineae.o__Anaerolineales.f__Anaerolineaceae.g__Flexilinea	0.56859	0.000118911	0.533996	7.47339e-05	0.503627	0.000350394	0.499442	0.000674836	0.530162	0.000237821	0.595276	1.77733e-05	0.47835	0.000443311	0.475231	0.00078678	0.761206	7.0596e-06	0.66276	0.00141904	0.687631	1.61377e-05	0.65411	0.000136459	0.676373	2.85145e-05	0.654508	0.000196266	0.61537	5.70404e-05	0.63506	3.89802e-05	0.595731	0.000287754	8.15341
k__Bacteria.p__Proteobacteria.c__Gammaproteobacteria.o__Methylococcales.f__Methylococcaceae.g__Methylococcus	0.588035	0.00142902	0.553561	0.00177012	0.531637	0.00337737	0.51714	0.00339385	0.530838	0.00120067	0.544991	0.000302605	0.491552	0.00208259	0.468232	0.00270522	0.750237	4.94643e-05	0.656562	0.000220592	0.693127	6.35018e-05	0.642092	0.000496267	0.669323	8.56237e-05	0.637367	8.85917e-05	0.626992	0.000158991	0.633721	0.000179275	0.595963	0.00110023	6.81223
k__Bacteria.p__Thermodesulfobacteria.c__Thermodesulfobacteria.o__Thermodesulfobacteriales.f__Thermodesulfobacteriaceae.g__Thermodesulfatator	0.516523	0.010817	0.713464	7.17193e-06	0.438247	0.0193729	0.434039	0.0197842	0.494341	0.0107701	0.703556	5.97851e-06	0.450769	0.0172297	0.44676	0.0225114	0.687967	0.000393973	0.785389	1.95122e-06	0.660665	0.00167796	0.610088	0.000742329	0.61122	0.00156371	0.770135	2.36801e-06	0.620222	0.00361989	0.594129	0.000644694	0.596095	0.0068216	4.98766
k__Bacteria.p__Bacteroidetes.o__Bacteroidetes_Order_II._Incertae_sedis.f__Rhodothermaceae.g__Salinibacter	0.593395	0.000829485	0.549263	0.00141248	0.538878	0.00228136	0.531095	0.00141188	0.526378	0.000745142	0.538792	0.000178672	0.479004	0.00205942	0.479781	0.00094951	0.733396	5.84419e-05	0.650058	0.000348718	0.68345	0.000163201	0.636714	0.000263216	0.683506	8.07916e-05	0.636723	0.000139466	0.646595	0.000135293	0.630758	0.000333972	0.596112	0.00071194	7.24752
k__Bacteria.p__Synergistetes.c__Synergistia.o__Synergistales.f__Synergistaceae.g__Pyramidobacter	0.593818	0.000777637	0.549831	0.00130274	0.53905	0.00215446	0.53177	0.00130587	0.52684	0.000671706	0.539373	0.00015916	0.479281	0.00190456	0.480461	0.00085163	0.733858	5.16336e-05	0.65064	0.000318609	0.68407	0.000150206	0.637395	0.00024151	0.683855	7.31296e-05	0.637255	0.000123571	0.647292	0.000121373	0.642452	0.000167318	0.597327	0.000648444	7.34093
k__Viruses.f__Arenaviridae.g__Arenavirus	0.566905	0.00475469	0.524964	0.00549458	0.507092	0.00807342	0.502206	0.0103579	0.534469	0.00392598	0.599141	0.00132764	0.481258	0.00589741	0.484373	0.0075142	0.764663	7.93316e-05	0.656838	0.000740124	0.697256	0.000201606	0.650348	0.000545245	0.685715	0.000334973	0.668461	0.00106474	0.619751	0.00050697	0.640379	0.000217796	0.598989	0.00318978	5.7478
k__Bacteria.p__Proteobacteria.c__Alphaproteobacteria.o__Rhizobiales.f__Aurantimonadaceae.g__Fulvimarina	0.586085	0.000307156	0.554915	0.000357869	0.528879	0.000988899	0.513487	0.00102673	0.531602	0.00112573	0.54552	0.000171079	0.490963	0.00148216	0.481324	0.00250492	0.761529	3.80201e-05	0.65662	0.000244283	0.693287	7.03449e-05	0.654285	0.00037763	0.682435	5.85814e-05	0.637858	4.86314e-05	0.626285	0.000101114	0.648519	6.0726e-05	0.599599	0.000560242	7.48714
k__Bacteria.p__Proteobacteria.c__Gammaproteobacteria.o__Legionellales.f__Legionellaceae.g__Tatlockia	0.584958	4.6502e-06	0.573186	1.76358e-06	0.505013	3.12895e-05	0.499821	2.46392e-05	0.569361	3.3789e-06	0.569458	6.54188e-09	0.510201	2.4837e-06	0.496404	4.11728e-06	0.754481	5.3009e-08	0.648216	1.01085e-06	0.718967	4.11861e-07	0.654	3.45849e-06	0.6815	1.61926e-07	0.63802	6.59228e-08	0.638957	1.21828e-06	0.648422	7.14962e-07	0.605685	4.96402e-06	12.2133
k__Bacteria.p__Firmicutes.c__Negativicutes.o__Selenomonadales.f__Selenomonadaceae.g__Propionispira	0.530212	0.00426728	0.491489	0.00445597	0.496616	0.00465925	0.740575	2.30276e-05	0.463132	0.00619447	0.521037	0.00214928	0.42565	0.012072	0.71836	2.08261e-06	0.665524	0.000242306	0.594907	0.00376491	0.625042	0.000563368	0.862283	3.37073e-05	0.590622	0.00156418	0.567259	0.00639882	0.553428	0.00284473	0.857031	9.58884e-07	0.606448	0.00307727	5.78371
k__Bacteria.p__Bacteroidetes.c__Flavobacteriia.o__Flavobacteriales.f__Crocinitomicaceae.g__Crocinitomix	0.596503	0.00012326	0.565077	0.000132543	0.539835	0.00044437	0.524996	0.000437651	0.540794	0.000352884	0.555712	5.8333e-05	0.502035	0.000691243	0.480197	0.00201215	0.761137	2.12965e-05	0.666798	0.000107528	0.703674	2.57785e-05	0.65438	0.000259785	0.680036	3.79458e-05	0.647633	3.85477e-05	0.638333	7.42263e-05	0.646783	7.55347e-05	0.606495	0.000305817	8.09252
k__Bacteria.p__Proteobacteria.c__Alphaproteobacteria.o__Rhodobacterales.f__Hyphomonadaceae.g__Ponticaulis	0.490333	0.0121776	0.774202	1.76358e-06	0.426938	0.0203426	0.426423	0.0210815	0.485169	0.0159269	0.779183	4.66594e-08	0.425623	0.0176356	0.422241	0.0194603	0.729343	0.0012094	0.880463	1.01085e-06	0.640992	0.000708126	0.598826	0.0021596	0.629546	0.00176744	0.857253	6.59228e-08	0.558816	0.00210144	0.582376	0.00123242	0.606733	0.00723787	4.92843
k__Bacteria.p__Actinobacteria.c__Actinobacteria.o__Glycomycetales.f__Glycomycetaceae.g__Haloglycomyces	0.545487	0.00798287	0.489874	0.0108512	0.722417	3.22207e-05	0.475245	0.0162446	0.467345	0.016994	0.503689	0.00964262	0.708858	0.000262255	0.426184	0.0346486	0.681888	0.0017017	0.566809	0.00594853	0.930775	3.88626e-06	0.585168	0.00811214	0.623589	0.00357937	0.56376	0.00487372	0.839928	1.83836e-05	0.588791	0.0051625	0.607488	0.00787866	4.8436
k__Bacteria.p__Proteobacteria.c__Betaproteobacteria.o__Neisseriales.f__Chromobacteriaceae.g__Chitiniphilus	0.52153	0.00412096	0.496073	0.00299227	0.770884	2.50758e-05	0.48068	0.00828514	0.459284	0.00728836	0.489187	0.00106737	0.709838	3.65104e-05	0.421918	0.0127734	0.672728	0.000416153	0.579422	0.0012916	0.89785	5.28883e-06	0.584902	0.00236453	0.616766	0.000908988	0.572455	0.000715449	0.869071	6.70464e-06	0.58388	0.0012769	0.607904	0.00272342	5.90587
k__Bacteria.p__Proteobacteria.c__Gammaproteobacteria.o__Oceanospirillales.f__Oceanospirillaceae.g__Balneatrix	0.594108	4.6502e-06	0.577915	1.76358e-06	0.512269	3.12895e-05	0.506241	2.46392e-05	0.576228	1.21352e-05	0.572191	6.54188e-09	0.516315	2.36969e-06	0.502969	5.10972e-06	0.741272	5.3009e-08	0.638283	1.01085e-06	0.722266	5.72671e-07	0.66216	8.79111e-06	0.682372	1.61926e-07	0.629379	6.59228e-08	0.646852	1.26493e-06	0.664833	4.1761e-06	0.609103	6.12876e-06	12.0025
k__Bacteria.p__Proteobacteria.c__Gammaproteobacteria.o__Oceanospirillales.f__Saccharospirillaceae.g__Reinekea	0.597339	4.8545e-06	0.575823	1.76358e-06	0.513997	3.12895e-05	0.509416	2.46392e-05	0.573442	5.18838e-06	0.571749	6.54188e-09	0.519044	2.27099e-06	0.506393	4.77482e-06	0.745645	5.3009e-08	0.641987	1.01085e-06	0.722039	4.02087e-06	0.659176	1.0943e-05	0.679217	1.61926e-07	0.631742	6.59228e-08	0.649511	1.21828e-06	0.667937	5.12973e-06	0.610279	6.08695e-06	12.0094
k__Archaea.p__Thaumarchaeota.c__Nitrososphaeria.o__Nitrososphaerales.f__Nitrososphaeraceae.g__Nitrososphaera	0.600486	0.000322403	0.566907	0.000394655	0.544494	0.00095543	0.530403	0.000930579	0.543993	0.000409435	0.558006	7.48962e-05	0.504727	0.000788303	0.489318	0.00169828	0.770467	1.49453e-05	0.66926	0.000100742	0.706302	2.35556e-05	0.664468	0.000189418	0.689201	3.71182e-05	0.650344	2.20554e-05	0.640707	4.97205e-05	0.65851	3.02842e-05	0.611724	0.000377613	7.88164
k__Bacteria.p__Proteobacteria.c__Gammaproteobacteria.o__Methylococcales.f__Methylococcaceae.g__Methylomarinum	0.599666	4.98252e-06	0.578366	1.76358e-06	0.515824	3.12895e-05	0.51087	2.46392e-05	0.575758	8.51705e-06	0.572532	6.54188e-09	0.520574	2.28812e-06	0.508157	5.69361e-06	0.746758	5.3009e-08	0.637805	1.01085e-06	0.727394	7.96039e-07	0.667742	1.68587e-05	0.681443	1.61926e-07	0.63058	6.59228e-08	0.651486	1.26493e-06	0.67057	1.05976e-05	0.61222	6.87432e-06	11.8877
k__Bacteria.p__Proteobacteria.c__Gammaproteobacteria.o__Oceanospirillales.f__Halomonadaceae.g__Zymobacter	0.61795	1.12765e-05	0.576087	1.76358e-06	0.52744	3.12895e-05	0.526818	2.46392e-05	0.571672	2.63864e-06	0.572947	6.54188e-09	0.534707	4.0158e-06	0.524562	1.56961e-05	0.746618	5.3009e-08	0.643779	1.01085e-06	0.732254	2.77199e-06	0.674832	2.4392e-07	0.680048	1.61926e-07	0.633689	6.59228e-08	0.658999	2.1263e-05	0.678968	1.10905e-08	0.618836	7.30673e-06	11.8267
k__Bacteria.p__Proteobacteria.c__Gammaproteobacteria.o__Oceanospirillales.f__Oceanospirillaceae.g__Bermanella	0.618118	1.10661e-05	0.578773	1.76358e-06	0.527811	3.12895e-05	0.526278	2.46392e-05	0.574018	3.08701e-06	0.573548	6.54188e-09	0.534701	3.50305e-06	0.524427	1.82114e-05	0.74106	5.3009e-08	0.638879	1.01085e-06	0.741488	2.57282e-05	0.67986	2.4392e-07	0.684238	1.61926e-07	0.632418	6.59228e-08	0.663411	2.83437e-05	0.678034	1.10905e-08	0.619816	9.32406e-06	11.5829
k__Bacteria.p__Proteobacteria.c__Gammaproteobacteria.o__Enterobacteriales.f__Enterobacteriaceae.g__Obesumbacterium	0.62388	1.73313e-05	0.575267	1.76358e-06	0.531251	3.12895e-05	0.53199	2.46392e-05	0.570926	2.63864e-06	0.573133	6.54188e-09	0.539452	8.09289e-06	0.530048	2.90929e-05	0.748504	5.3009e-08	0.645701	1.01085e-06	0.73488	3.03127e-06	0.677482	3.022e-06	0.676672	1.61926e-07	0.635674	6.59228e-08	0.661513	0.000146491	0.68078	1.10905e-08	0.621072	1.67939e-05	10.9945
k__Bacteria.p__Actinobacteria.c__Actinobacteria.o__Propionibacteriales.f__Nocardioidaceae.g__Actinopolymorpha	0.618909	1.99191e-05	0.574944	1.76358e-06	0.530065	3.12895e-05	0.530396	2.46392e-05	0.566569	2.63864e-06	0.571291	6.54188e-09	0.537225	9.57338e-06	0.528179	2.15929e-05	0.756753	5.3009e-08	0.652437	1.01085e-06	0.746651	4.38345e-06	0.68251	2.4392e-07	0.685512	1.61926e-07	0.642504	6.59228e-08	0.654988	3.91461e-05	0.680724	1.10905e-08	0.622479	9.7812e-06	11.535
k__Bacteria.p__Proteobacteria.c__Deltaproteobacteria.o__Desulfovibrionales.f__Desulfohalobiaceae.g__Desulfonatronospira	0.622403	2.34466e-05	0.572491	1.76358e-06	0.52982	3.12895e-05	0.532757	2.46392e-05	0.568387	2.63864e-06	0.57223	6.54188e-09	0.539823	1.16447e-05	0.530677	2.94048e-05	0.753936	5.3009e-08	0.650264	1.01085e-06	0.74256	3.98171e-06	0.681337	2.4392e-07	0.682591	1.61926e-07	0.640313	6.59228e-08	0.659839	8.79869e-05	0.681359	1.10905e-08	0.622549	1.36468e-05	11.202
k__Bacteria.p__Bacteroidetes.c__Cytophagia.o__Cytophagales.f__Cyclobacteriaceae.g__Cyclobacterium	0.627078	2.18069e-05	0.577604	1.76358e-06	0.533676	3.12895e-05	0.534053	2.46392e-05	0.572601	2.63864e-06	0.573836	6.54188e-09	0.541924	1.00245e-05	0.532648	4.62523e-05	0.744489	5.3009e-08	0.642386	1.01085e-06	0.73703	5.76402e-06	0.682402	2.4392e-07	0.682628	1.61926e-07	0.63234	6.59228e-08	0.667046	0.000300903	0.680991	1.10905e-08	0.622671	2.79147e-05	10.4864
k__Bacteria.p__Cyanobacteria.o__Stigonematales.g__Mastigocladopsis	0.627884	2.29202e-05	0.578077	1.76358e-06	0.534253	3.12895e-05	0.534574	2.46392e-05	0.572963	2.63864e-06	0.573988	6.54188e-09	0.542536	1.07991e-05	0.53333	5.27864e-05	0.743564	5.3009e-08	0.641627	1.01085e-06	0.738193	7.19018e-06	0.68256	2.4392e-07	0.683332	1.61926e-07	0.631501	6.59228e-08	0.668379	0.00034736	0.681036	1.10905e-08	0.622987	3.14338e-05	10.3676
k__Bacteria.p__Firmicutes.c__Clostridia.o__Clostridiales.f__Lachnospiraceae.g__Shuttleworthia	0.632497	5.94395e-05	0.577601	1.76358e-06	0.538254	3.12895e-05	0.539623	2.46392e-05	0.572649	2.63864e-06	0.57428	6.54188e-09	0.544323	1.62424e-06	0.537132	4.75183e-07	0.745237	5.3009e-08	0.643335	1.01085e-06	0.730152	2.3826e-06	0.684051	2.4392e-07	0.682743	1.61926e-07	0.633277	6.59228e-08	0.677317	0.000658648	0.682754	1.10905e-08	0.624701	4.90284e-05	9.92311
k__Bacteria.p__Actinobacteria.c__Actinobacteria.o__Micrococcales.f__Micrococcaceae.g__Paeniglutamicibacter	0.628051	9.59039e-05	0.574459	1.76358e-06	0.53714	3.12895e-05	0.539491	2.46392e-05	0.56771	2.63864e-06	0.572295	6.54188e-09	0.541262	1.62424e-06	0.538107	8.01502e-05	0.756263	5.3009e-08	0.652466	1.01085e-06	0.74564	3.98171e-06	0.684352	2.4392e-07	0.685369	1.61926e-07	0.642566	6.59228e-08	0.668053	1.89583e-05	0.6834	1.10905e-08	0.626039	1.64064e-05	11.0178
k__Bacteria.p__Acidobacteria.c__Acidobacteriia.o__Acidobacteriales.f__Acidobacteriaceae.g__Candidatus_Koribacter	0.630184	0.000130153	0.573849	1.76358e-06	0.538011	3.12895e-05	0.541156	2.46392e-05	0.568277	2.63864e-06	0.572639	6.54188e-09	0.541588	1.62424e-06	0.538943	4.75183e-07	0.755574	5.3009e-08	0.651974	1.01085e-06	0.744612	3.98171e-06	0.684287	2.4392e-07	0.684695	1.61926e-07	0.642075	6.59228e-08	0.667074	1.83836e-05	0.683866	1.10905e-08	0.626175	1.35314e-05	11.2105
k__Bacteria.p__Bacteroidetes.c__Cytophagia.o__Cytophagales.f__Cyclobacteriaceae.g__Nitritalea	0.633169	0.000180373	0.572622	1.76358e-06	0.539362	3.12895e-05	0.543069	2.46392e-05	0.569484	2.63864e-06	0.573288	6.54188e-09	0.542307	1.62424e-06	0.539262	4.75183e-07	0.753624	5.3009e-08	0.650477	1.01085e-06	0.741828	3.88626e-06	0.684353	2.4392e-07	0.682679	1.61926e-07	0.640562	6.59228e-08	0.672622	3.72253e-05	0.684361	1.10905e-08	0.626442	1.78418e-05	10.934
k__Bacteria.p__Proteobacteria.c__Gammaproteobacteria.o__Enterobacteriales.f__Enterobacteriaceae.g__Siccibacter	0.626794	0.000105577	0.576024	1.76358e-06	0.538302	3.12895e-05	0.539203	2.46392e-05	0.566603	2.63864e-06	0.571778	6.54188e-09	0.540555	1.62424e-06	0.537823	8.11282e-05	0.758057	5.3009e-08	0.653897	1.01085e-06	0.748178	4.24114e-06	0.685429	2.4392e-07	0.687279	1.61926e-07	0.64402	6.59228e-08	0.670544	2.1263e-05	0.683344	1.10905e-08	0.626739	1.72324e-05	10.9687
k__Bacteria.p__Thermodesulfobacteria.c__Thermodesulfobacteria.o__Thermodesulfobacteriales.f__Thermodesulfobacteriaceae.g__Caldimicrobium	0.633957	1.79652e-06	0.573345	1.76358e-06	0.541845	3.12895e-05	0.545678	2.46392e-05	0.570078	2.63864e-06	0.573695	6.54188e-09	0.542656	1.62424e-06	0.539896	4.75183e-07	0.752914	5.3009e-08	0.649996	1.01085e-06	0.740768	3.60344e-06	0.685251	2.4392e-07	0.682012	1.61926e-07	0.640082	6.59228e-08	0.673835	4.62997e-05	0.685058	1.10905e-08	0.626942	7.23021e-06	11.8372
k__Bacteria.p__Proteobacteria.c__Deltaproteobacteria.o__Desulfobacterales.f__Desulfobacteraceae.g__Desulfobacula	0.632784	1.79652e-06	0.57308	1.76358e-06	0.540751	3.12895e-05	0.545013	2.46392e-05	0.569159	2.63864e-06	0.573238	6.54188e-09	0.542072	1.62424e-06	0.539909	4.75183e-07	0.754721	5.3009e-08	0.651439	1.01085e-06	0.743306	3.98171e-06	0.684669	2.4392e-07	0.683926	1.61926e-07	0.641539	6.59228e-08	0.671813	3.23297e-05	0.684926	1.10905e-08	0.627022	6.38072e-06	11.9622
k__Bacteria.p__Proteobacteria.c__Gammaproteobacteria.o__Cellvibrionales.f__Cellvibrionaceae.g__Simiduia	0.645451	0.0015862	0.617191	0.000898256	0.557153	0.0093292	0.565458	0.00615413	0.568956	0.00267857	0.606358	0.000224028	0.476792	0.0161421	0.497986	0.00823889	0.771376	0.000174345	0.695675	0.000300254	0.688824	0.00140671	0.656753	0.00186856	0.710414	0.000291297	0.685351	0.000109914	0.644159	0.00152979	0.647232	0.000809659	0.627196	0.00323387	5.73408
k__Bacteria.p__Cyanobacteria.o__Chroococcales.g__Candidatus_Atelocyanobacterium	0.632595	1.79652e-06	0.573224	1.76358e-06	0.542318	3.12895e-05	0.546557	2.46392e-05	0.569266	2.63864e-06	0.573359	6.54188e-09	0.542092	1.62424e-06	0.540353	4.75183e-07	0.754906	5.3009e-08	0.651642	1.01085e-06	0.743511	3.98171e-06	0.685101	2.4392e-07	0.684178	1.61926e-07	0.641744	6.59228e-08	0.671379	3.28872e-05	0.685363	1.10905e-08	0.627349	6.41557e-06	11.9568
k__Bacteria.p__Proteobacteria.c__Alphaproteobacteria.o__Rhizobiales.f__Rhodobiaceae.g__Candidatus_Phaeomarinobacter	0.626055	5.10856e-05	0.580197	1.76358e-06	0.538633	3.12895e-05	0.533	2.46392e-05	0.562949	2.63864e-06	0.569518	6.54188e-09	0.538219	1.62424e-06	0.533357	4.35733e-05	0.762804	5.3009e-08	0.657486	1.01085e-06	0.755066	8.78389e-06	0.687446	2.4392e-07	0.692143	1.61926e-07	0.64762	6.59228e-08	0.673017	0.000164244	0.681869	1.10905e-08	0.627461	2.06997e-05	10.7854
k__Bacteria.p__Firmicutes.c__Clostridia.o__Clostridiales.f__Lachnospiraceae.g__Pseudobutyrivibrio	0.638025	1.79652e-06	0.578409	1.76358e-06	0.546153	3.12895e-05	0.548761	2.46392e-05	0.573322	2.63864e-06	0.575149	6.54188e-09	0.544695	1.62424e-06	0.539654	4.75183e-07	0.745103	5.3009e-08	0.643531	1.01085e-06	0.736564	4.05164e-06	0.686644	2.4392e-07	0.68418	1.61926e-07	0.633502	6.59228e-08	0.680463	0.000148805	0.685311	1.10905e-08	0.627467	1.36648e-05	11.2007
k__Bacteria.p__Proteobacteria.c__Gammaproteobacteria.o__Vibrionales.f__Vibrionaceae.g__Candidatus_Photodesmus	0.635757	1.79652e-06	0.577045	1.76358e-06	0.551829	3.12895e-05	0.555538	2.46392e-05	0.572873	2.63864e-06	0.575394	6.54188e-09	0.544222	1.62424e-06	0.542099	4.75183e-07	0.74891	5.3009e-08	0.647028	1.01085e-06	0.734934	2.96394e-06	0.675979	0.000104512	0.678023	1.61926e-07	0.637085	6.59228e-08	0.679083	0.000111892	0.687568	1.10905e-08	0.62771	1.78065e-05	10.9359
k__Bacteria.p__Proteobacteria.c__Gammaproteobacteria.o__Pasteurellales.f__Pasteurellaceae.g__Basfia	0.634061	1.79652e-06	0.574436	1.76358e-06	0.547536	3.12895e-05	0.551713	2.46392e-05	0.571103	2.63864e-06	0.574429	6.54188e-09	0.543153	1.62424e-06	0.541466	4.75183e-07	0.752305	5.3009e-08	0.649702	1.01085e-06	0.739741	3.4485e-06	0.681624	0.000189418	0.681571	1.61926e-07	0.639798	6.59228e-08	0.675556	6.06634e-05	0.686703	1.10905e-08	0.627806	1.99416e-05	10.8227
k__Bacteria.p__Cyanobacteria.o__Pleurocapsales.g__Myxosarcina	0.633999	1.79652e-06	0.574227	1.76358e-06	0.546438	3.12895e-05	0.550683	2.46392e-05	0.570883	2.63864e-06	0.574272	6.54188e-09	0.543047	1.62424e-06	0.541186	4.75183e-07	0.752489	5.3009e-08	0.649814	1.01085e-06	0.740039	3.4485e-06	0.686183	2.4392e-07	0.681727	1.61926e-07	0.639907	6.59228e-08	0.675158	5.68614e-05	0.686401	1.10905e-08	0.627903	7.88063e-06	11.7511
k__Bacteria.p__Bacteroidetes.c__Flavobacteriia.o__Flavobacteriales.f__Flavobacteriaceae.g__Mesonia	0.631044	1.79652e-06	0.575061	1.76358e-06	0.544819	3.12895e-05	0.547888	2.46392e-05	0.568392	2.63864e-06	0.572981	6.54188e-09	0.541458	1.62424e-06	0.540929	4.75183e-07	0.756961	5.3009e-08	0.653341	1.01085e-06	0.746335	3.98171e-06	0.686638	2.4392e-07	0.686432	1.61926e-07	0.643474	6.59228e-08	0.669676	2.7053e-05	0.685766	1.10905e-08	0.6282	6.05093e-06	12.0153
k__Bacteria.p__Thermotogae.c__Thermotogae.o__Kosmotogales.f__Kosmotogaceae.g__Mesotoga	0.630723	1.79652e-06	0.576845	1.76358e-06	0.542697	3.12895e-05	0.543521	2.46392e-05	0.566547	2.63864e-06	0.571907	6.54188e-09	0.54038	1.62424e-06	0.53993	4.75183e-07	0.759031	5.3009e-08	0.654839	1.01085e-06	0.749384	4.38345e-06	0.686987	2.4392e-07	0.688476	1.61926e-07	0.644977	6.59228e-08	0.672027	2.1263e-05	0.684522	1.10905e-08	0.6283	5.71416e-06	12.0726
k__Bacteria.p__Proteobacteria.c__Deltaproteobacteria.o__Desulfobacterales.f__Desulfobacteraceae.g__Desulfospira	0.631618	1.79652e-06	0.574224	1.76358e-06	0.546824	3.12895e-05	0.550765	2.46392e-05	0.569258	2.63864e-06	0.573534	6.54188e-09	0.541953	1.62424e-06	0.541683	4.75183e-07	0.756102	5.3009e-08	0.652746	1.01085e-06	0.74503	3.98171e-06	0.68676	2.4392e-07	0.685622	1.61926e-07	0.642883	6.59228e-08	0.668334	2.00608e-05	0.686617	1.10905e-08	0.628372	5.61392e-06	12.0903
k__Bacteria.p__Proteobacteria.c__Epsilonproteobacteria.o__Nautiliales.f__Nautiliaceae.g__Nautilia	0.634299	1.79652e-06	0.575392	1.76358e-06	0.551601	3.12895e-05	0.5558	2.46392e-05	0.57199	2.63864e-06	0.575013	6.54188e-09	0.543601	1.62424e-06	0.542582	4.75183e-07	0.751641	5.3009e-08	0.649303	1.01085e-06	0.738728	3.4485e-06	0.680143	0.000149494	0.681034	1.61926e-07	0.639386	6.59228e-08	0.67701	7.42263e-05	0.687881	1.10905e-08	0.628463	1.82941e-05	10.9089
k__Bacteria.p__Proteobacteria.c__Gammaproteobacteria.o__Enterobacteriales.f__Enterobacteriaceae.g__Mangrovibacter	0.631718	1.79652e-06	0.574109	1.76358e-06	0.547625	3.12895e-05	0.551662	2.46392e-05	0.569532	2.63864e-06	0.573676	6.54188e-09	0.542027	1.62424e-06	0.541928	4.75183e-07	0.755923	5.3009e-08	0.652643	1.01085e-06	0.744753	3.98171e-06	0.686855	2.4392e-07	0.685463	1.61926e-07	0.642769	6.59228e-08	0.668205	2.00608e-05	0.686885	1.10905e-08	0.628486	5.61392e-06	12.0903
k__Bacteria.p__Bacteroidetes.c__Flavobacteriia.o__Flavobacteriales.f__Flavobacteriaceae.g__Arenitalea	0.631145	1.79652e-06	0.57743	1.76358e-06	0.543122	3.12895e-05	0.543438	2.46392e-05	0.566069	2.63864e-06	0.571707	6.54188e-09	0.540096	1.62424e-06	0.539962	4.75183e-07	0.759688	5.3009e-08	0.655365	1.01085e-06	0.750323	4.70986e-06	0.687383	2.4392e-07	0.689172	1.61926e-07	0.645507	6.59228e-08	0.672957	2.1263e-05	0.684503	1.10905e-08	0.628617	5.73457e-06	12.069
k__Viruses.o__Caudovirales.f__Myoviridae.g__Phikzlikevirus	0.634044	1.79652e-06	0.574922	1.76358e-06	0.550264	3.12895e-05	0.554507	2.46392e-05	0.571612	2.63864e-06	0.574776	6.54188e-09	0.543388	1.62424e-06	0.54227	4.75183e-07	0.752107	5.3009e-08	0.649629	1.01085e-06	0.739375	3.4485e-06	0.687891	2.4392e-07	0.681458	1.61926e-07	0.639729	6.59228e-08	0.676342	6.75881e-05	0.687537	1.10905e-08	0.628741	8.55105e-06	11.6695
k__Viruses.f__Closteroviridae.g__Closterovirus	0.630741	1.79652e-06	0.575247	1.76358e-06	0.547456	3.12895e-05	0.550552	2.46392e-05	0.568674	2.63864e-06	0.573219	6.54188e-09	0.541537	1.62424e-06	0.541763	4.75183e-07	0.757316	5.3009e-08	0.653684	1.01085e-06	0.746669	3.98171e-06	0.68746	2.4392e-07	0.686834	1.61926e-07	0.643825	6.59228e-08	0.670052	2.7053e-05	0.686577	1.10905e-08	0.62885	6.05093e-06	12.0153
k__Bacteria.p__Firmicutes.c__Bacilli.o__Bacillales.f__Thermoactinomycetaceae.g__Shimazuella	0.630541	1.79652e-06	0.576996	1.76358e-06	0.544877	3.12895e-05	0.54612	2.46392e-05	0.566775	2.63864e-06	0.572126	6.54188e-09	0.540464	1.62424e-06	0.540646	4.75183e-07	0.759222	5.3009e-08	0.65508	1.01085e-06	0.749551	4.37016e-06	0.687656	2.4392e-07	0.688768	1.61926e-07	0.645231	6.59228e-08	0.672453	2.1263e-05	0.68524	1.10905e-08	0.628859	5.71333e-06	12.0727
k__Bacteria.p__Proteobacteria.c__Deltaproteobacteria.o__Desulfobacterales.f__Desulfobulbaceae.g__Desulfurivibrio	0.630167	1.79652e-06	0.576848	1.76358e-06	0.54693	3.12895e-05	0.548533	2.46392e-05	0.567283	2.63864e-06	0.572456	6.54188e-09	0.540705	1.62424e-06	0.541369	4.75183e-07	0.759067	5.3009e-08	0.655058	1.01085e-06	0.749246	4.14195e-06	0.688141	2.4392e-07	0.688719	1.61926e-07	0.645206	6.59228e-08	0.672388	2.1263e-05	0.685995	1.10905e-08	0.629257	5.69907e-06	12.0752
k__Bacteria.p__Firmicutes.c__Clostridia.o__Clostridiales.f__Ruminococcaceae.g__Subdoligranulum	0.629788	1.79652e-06	0.575936	1.76358e-06	0.548686	3.12895e-05	0.551258	2.46392e-05	0.568397	2.63864e-06	0.573078	6.54188e-09	0.541294	1.62424e-06	0.542064	4.75183e-07	0.758068	5.3009e-08	0.654341	1.01085e-06	0.747721	3.98171e-06	0.688135	2.4392e-07	0.68775	1.61926e-07	0.644495	6.59228e-08	0.671153	2.1263e-05	0.686792	1.10905e-08	0.62931	5.68906e-06	12.077
k__Viruses.o__Caudovirales.f__Podoviridae.g__Sp6likevirus	0.631182	1.79652e-06	0.57464	1.76358e-06	0.550083	3.12895e-05	0.553875	2.46392e-05	0.569577	2.63864e-06	0.573769	6.54188e-09	0.54201	1.62424e-06	0.542662	4.75183e-07	0.756616	5.3009e-08	0.653256	1.01085e-06	0.74562	3.98171e-06	0.687805	2.4392e-07	0.686286	1.61926e-07	0.643409	6.59228e-08	0.67168	3.02932e-05	0.687575	1.10905e-08	0.629378	6.25345e-06	11.9824
k__Bacteria.p__Firmicutes.c__Bacilli.o__Bacillales.f__Bacillaceae.g__Marinococcus	0.629994	1.79652e-06	0.576054	1.76358e-06	0.549312	3.12895e-05	0.551842	2.46392e-05	0.568388	2.63864e-06	0.573099	6.54188e-09	0.541296	1.62424e-06	0.542247	4.75183e-07	0.758205	5.3009e-08	0.654464	1.01085e-06	0.747892	3.98171e-06	0.68835	2.4392e-07	0.68791	1.61926e-07	0.644623	6.59228e-08	0.671344	2.1263e-05	0.686968	1.10905e-08	0.629499	5.68906e-06	12.077
k__Bacteria.p__Firmicutes.c__Negativicutes.o__Selenomonadales.f__Selenomonadaceae.g__Centipeda	0.640974	1.79652e-06	0.581367	1.76358e-06	0.549075	3.12895e-05	0.550987	2.46392e-05	0.575663	2.63864e-06	0.57598	6.54188e-09	0.54606	1.62424e-06	0.53899	4.75183e-07	0.750836	5.3009e-08	0.637278	1.01085e-06	0.744188	1.62797e-05	0.687004	2.4392e-07	0.688806	1.61926e-07	0.637094	6.59228e-08	0.683139	6.02231e-07	0.684959	1.10905e-08	0.629525	5.16638e-06	12.1733
k__Bacteria.p__Proteobacteria.c__Betaproteobacteria.o__Neisseriales.f__Chromobacteriaceae.g__Chitinibacter	0.633534	1.79652e-06	0.580235	1.76358e-06	0.544157	3.12895e-05	0.53933	2.46392e-05	0.563687	2.63864e-06	0.570236	6.54188e-09	0.538409	1.62424e-06	0.53979	4.75183e-07	0.762892	5.3009e-08	0.657821	1.01085e-06	0.754876	7.21503e-06	0.689034	2.4392e-07	0.692509	1.61926e-07	0.647978	6.59228e-08	0.677384	2.73038e-05	0.683447	1.10905e-08	0.629707	6.26869e-06	11.9799
k__Bacteria.p__Proteobacteria.c__Betaproteobacteria.o__Burkholderiales.f__Alcaligenaceae.g__Basilea	0.632446	1.79652e-06	0.57925	1.76358e-06	0.54565	3.12895e-05	0.544773	2.46392e-05	0.564727	2.63864e-06	0.571043	6.54188e-09	0.539212	1.62424e-06	0.540506	4.75183e-07	0.76179	5.3009e-08	0.65706	1.01085e-06	0.753194	5.76402e-06	0.688982	2.4392e-07	0.691446	1.61926e-07	0.647223	6.59228e-08	0.676038	2.7053e-05	0.68205	1.10905e-08	0.629712	6.16233e-06	11.9971
k__Archaea.p__Euryarchaeota.c__Thermoplasmata.o__Methanomassiliicoccales.f__Methanomassiliicoccaceae.g__Candidatus_Methanomethylophilus	0.629793	1.79652e-06	0.576349	1.76358e-06	0.550094	3.12895e-05	0.55239	2.46392e-05	0.568253	2.63864e-06	0.573048	6.54188e-09	0.541199	1.62424e-06	0.542452	4.75183e-07	0.75856	5.3009e-08	0.65477	1.01085e-06	0.748347	3.98171e-06	0.688708	2.4392e-07	0.688332	1.61926e-07	0.644931	6.59228e-08	0.671842	2.1263e-05	0.687171	1.10905e-08	0.629765	5.68906e-06	12.077
k__Bacteria.p__Firmicutes.c__Bacilli.o__Bacillales.f__Alicyclobacillaceae.g__Effusibacillus	0.632011	1.79652e-06	0.578921	1.76358e-06	0.547113	3.12895e-05	0.546758	2.46392e-05	0.565402	2.63864e-06	0.571432	6.54188e-09	0.539426	1.62424e-06	0.541071	4.75183e-07	0.761429	5.3009e-08	0.656853	1.01085e-06	0.752598	5.50879e-06	0.689225	2.4392e-07	0.691152	1.61926e-07	0.647019	6.59228e-08	0.675562	2.47217e-05	0.682294	1.10905e-08	0.629892	6.00067e-06	12.0236
k__Bacteria.p__Actinobacteria.c__Coriobacteriia.o__Coriobacteriales.f__Coriobacteriaceae.g__Coriobacterium	0.630735	1.79652e-06	0.577681	1.76358e-06	0.548573	3.12895e-05	0.549543	2.46392e-05	0.56686	2.63864e-06	0.572252	6.54188e-09	0.540367	1.62424e-06	0.541767	4.75183e-07	0.760033	5.3009e-08	0.65585	1.01085e-06	0.750548	4.42847e-06	0.688994	2.4392e-07	0.689791	1.61926e-07	0.64604	6.59228e-08	0.673741	2.21876e-05	0.6862	1.10905e-08	0.629936	5.77477e-06	12.062
k__Archaea.p__Euryarchaeota.c__Halobacteria.o__Natrialbales.f__Natrialbaceae.g__Halostagnicola	0.630672	1.79652e-06	0.575207	1.76358e-06	0.552805	3.12895e-05	0.556265	2.46392e-05	0.56969	2.63864e-06	0.573881	6.54188e-09	0.541947	1.62424e-06	0.543435	4.75183e-07	0.757302	5.3009e-08	0.653877	1.01085e-06	0.746462	3.98171e-06	0.688776	2.4392e-07	0.687116	1.61926e-07	0.644032	6.59228e-08	0.671503	2.83437e-05	0.688302	1.10905e-08	0.63008	6.1316e-06	12.0021
k__Bacteria.p__Proteobacteria.c__Gammaproteobacteria.o__Thiotrichales.f__Piscirickettsiaceae.g__Thioalkalimicrobium	0.446446	0.0225711	0.738232	1.76358e-06	0.390005	0.0399752	0.685396	2.46392e-05	0.434674	0.0249439	0.73142	1.02375e-07	0.375721	0.0406489	0.684887	3.19963e-06	0.656316	0.000546023	0.81944	1.01085e-06	0.584496	0.00234239	0.835266	2.4392e-07	0.567955	0.00562653	0.801457	6.59228e-08	0.498299	0.00810164	0.832102	3.083e-08	0.630132	0.00904918	4.70508
k__Bacteria.p__Bacteroidetes.c__Flavobacteriia.o__Flavobacteriales.f__Flavobacteriaceae.g__Robiginitalea	0.633018	1.79652e-06	0.579965	1.76358e-06	0.546423	3.12895e-05	0.544943	2.46392e-05	0.564138	2.63864e-06	0.570726	6.54188e-09	0.538793	1.62424e-06	0.54063	4.75183e-07	0.76261	5.3009e-08	0.657709	1.01085e-06	0.754331	6.40957e-06	0.689542	2.4392e-07	0.692327	1.61926e-07	0.647877	6.59228e-08	0.677121	2.7053e-05	0.682625	1.10905e-08	0.630174	6.20267e-06	11.9905
k__Viruses.f__Bicaudaviridae.g__Bicaudavirus	0.629729	1.79652e-06	0.576512	1.76358e-06	0.552771	3.12895e-05	0.555085	2.46392e-05	0.568377	2.63864e-06	0.573335	6.54188e-09	0.541319	1.62424e-06	0.543258	4.75183e-07	0.758769	5.3009e-08	0.655014	1.01085e-06	0.74854	3.98171e-06	0.689444	2.4392e-07	0.688645	1.61926e-07	0.645184	6.59228e-08	0.672256	2.1263e-05	0.687978	1.10905e-08	0.630389	5.68906e-06	12.077
k__Viruses.o__Picornavirales.f__Secoviridae.g__Comovirus	0.630114	1.79652e-06	0.575843	1.76358e-06	0.553687	3.12895e-05	0.556594	2.46392e-05	0.569388	2.63864e-06	0.57372	6.54188e-09	0.541713	1.62424e-06	0.543608	4.75183e-07	0.758045	5.3009e-08	0.65447	1.01085e-06	0.747466	3.98171e-06	0.689314	2.4392e-07	0.687936	1.61926e-07	0.644637	6.59228e-08	0.671311	2.1263e-05	0.688413	1.10905e-08	0.630391	5.68906e-06	12.077
k__Viruses.f__Fuselloviridae.g__Alphafusellovirus	0.630165	1.79652e-06	0.575782	1.76358e-06	0.553778	3.12895e-05	0.556747	2.46392e-05	0.569442	2.63864e-06	0.573762	6.54188e-09	0.541756	1.62424e-06	0.543647	4.75183e-07	0.757972	5.3009e-08	0.654422	1.01085e-06	0.747368	3.98171e-06	0.689304	2.4392e-07	0.687843	1.61926e-07	0.644588	6.59228e-08	0.671228	2.1263e-05	0.688458	1.10905e-08	0.630392	5.68906e-06	12.077
k__Bacteria.p__Firmicutes.c__Erysipelotrichia.o__Erysipelotrichales.f__Erysipelotrichaceae.g__Dielma	0.629981	1.79652e-06	0.576135	1.76358e-06	0.553452	3.12895e-05	0.556112	2.46392e-05	0.56911	2.63864e-06	0.573577	6.54188e-09	0.541557	1.62424e-06	0.543508	4.75183e-07	0.758365	5.3009e-08	0.654713	1.01085e-06	0.747934	3.98171e-06	0.689426	2.45999e-07	0.688235	1.61926e-07	0.644885	6.59228e-08	0.671728	2.1263e-05	0.688277	1.10905e-08	0.630437	5.68918e-06	12.0769
k__Viruses.f__Anelloviridae.g__Alphatorquevirus	0.629642	1.79652e-06	0.576474	1.76358e-06	0.553188	3.12895e-05	0.555559	2.46392e-05	0.568814	2.63864e-06	0.573404	6.54188e-09	0.541373	1.62424e-06	0.54339	4.75183e-07	0.758737	5.3009e-08	0.654993	1.01085e-06	0.748464	3.98171e-06	0.689523	2.4392e-07	0.688615	1.61926e-07	0.645163	6.59228e-08	0.672214	2.1263e-05	0.688115	1.10905e-08	0.630479	5.68906e-06	12.077
k__Bacteria.p__Synergistetes.c__Synergistia.o__Synergistales.f__Synergistaceae.g__Cloacibacillus	0.629894	1.79652e-06	0.576009	1.76358e-06	0.553971	3.12895e-05	0.55672	2.46392e-05	0.569307	2.63864e-06	0.573695	6.54188e-09	0.541656	1.62424e-06	0.543673	4.75183e-07	0.758224	5.3009e-08	0.654621	1.01085e-06	0.747712	3.98171e-06	0.689461	2.4392e-07	0.688119	1.61926e-07	0.64479	6.59228e-08	0.671539	2.1263e-05	0.688453	1.10905e-08	0.63049	5.68906e-06	12.077
k__Viruses.o__Caudovirales.f__Siphoviridae.g__Barnyardlikevirus	0.630074	1.79652e-06	0.576825	1.76358e-06	0.552585	3.12895e-05	0.554636	2.46392e-05	0.568398	2.63864e-06	0.573174	6.54188e-09	0.541148	1.62424e-06	0.543172	4.75183e-07	0.759127	5.3009e-08	0.655279	1.01085e-06	0.749031	4.02087e-06	0.689571	2.4392e-07	0.689	1.61926e-07	0.645449	6.59228e-08	0.672718	2.1263e-05	0.687853	1.10905e-08	0.630502	5.6915e-06	12.0765
k__Viruses.o__Tymovirales.f__Alphaflexiviridae.g__Allexivirus	0.629666	1.79652e-06	0.576378	1.76358e-06	0.553793	3.12895e-05	0.556233	2.46392e-05	0.568994	2.63864e-06	0.573514	6.54188e-09	0.541462	1.62424e-06	0.543578	4.75183e-07	0.758642	5.3009e-08	0.654941	1.01085e-06	0.748314	3.98171e-06	0.68962	2.4392e-07	0.688545	1.61926e-07	0.645114	6.59228e-08	0.67211	2.1263e-05	0.688323	1.10905e-08	0.630577	5.68906e-06	12.077
k__Viruses.o__Caudovirales.f__Siphoviridae.g__Skunalikevirus	0.6313	1.79652e-06	0.578508	1.76358e-06	0.550185	3.12895e-05	0.550514	2.46392e-05	0.566415	2.63864e-06	0.572047	6.54188e-09	0.540023	1.62424e-06	0.542148	4.75183e-07	0.760993	5.3009e-08	0.656631	1.01085e-06	0.751824	4.96405e-06	0.689825	2.4392e-07	0.690854	1.61926e-07	0.646811	6.59228e-08	0.675144	2.45544e-05	0.686577	1.10905e-08	0.630612	5.95617e-06	12.0311
k__Viruses.o__Caudovirales.f__Podoviridae.g__Phi29likevirus	0.629638	1.79652e-06	0.576526	1.76358e-06	0.55372	3.12895e-05	0.556049	2.46392e-05	0.568877	2.63864e-06	0.573438	6.54188e-09	0.541384	1.62424e-06	0.543539	4.75183e-07	0.758802	5.3009e-08	0.655064	1.01085e-06	0.748553	3.98171e-06	0.689679	2.4392e-07	0.688716	1.61926e-07	0.645231	6.59228e-08	0.672345	2.1263e-05	0.688259	1.10905e-08	0.630614	5.68906e-06	12.077
k__Viruses.f__Bromoviridae.g__Ilarvirus	0.629664	1.79652e-06	0.576408	1.76358e-06	0.553796	3.12895e-05	0.556227	2.46392e-05	0.569644	2.63864e-06	0.573449	6.54188e-09	0.541451	1.62424e-06	0.543579	4.75183e-07	0.758671	5.3009e-08	0.654962	1.01085e-06	0.748352	3.98171e-06	0.689633	2.4392e-07	0.68858	1.61926e-07	0.645136	6.59228e-08	0.672151	2.1263e-05	0.6883	1.10905e-08	0.630625	5.68906e-06	12.077
k__Viruses.f__Bromoviridae.g__Alfamovirus	0.629543	1.79652e-06	0.576498	1.76358e-06	0.553857	3.12895e-05	0.556208	2.46392e-05	0.568917	2.63864e-06	0.573475	6.54188e-09	0.54141	1.62424e-06	0.543582	4.75183e-07	0.758834	5.3009e-08	0.655043	1.01085e-06	0.748482	3.98171e-06	0.689694	2.4392e-07	0.688684	1.61926e-07	0.645218	6.59228e-08	0.672267	2.1263e-05	0.688309	1.10905e-08	0.630626	5.68906e-06	12.077
k__Viruses.f__Parvoviridae.g__Ambidensovirus	0.629479	1.79652e-06	0.576366	1.76358e-06	0.554066	3.12895e-05	0.556592	2.46392e-05	0.569058	2.63864e-06	0.573554	6.54188e-09	0.541488	1.62424e-06	0.543661	4.75183e-07	0.758639	5.3009e-08	0.654943	1.01085e-06	0.748281	3.98171e-06	0.689679	2.4392e-07	0.688555	1.61926e-07	0.645116	6.59228e-08	0.672174	2.1263e-05	0.688408	1.10905e-08	0.630629	5.68906e-06	12.077
k__Viruses.f__Papillomaviridae.g__Dyopipapillomavirus	0.629742	1.79652e-06	0.576462	1.76358e-06	0.553937	3.12895e-05	0.55634	2.46392e-05	0.568971	2.63864e-06	0.573488	6.54188e-09	0.541449	1.62424e-06	0.543611	4.75183e-07	0.758729	5.3009e-08	0.65501	1.01085e-06	0.748429	3.98171e-06	0.689692	2.4392e-07	0.68864	1.61926e-07	0.645183	6.59228e-08	0.672267	2.1263e-05	0.688348	1.10905e-08	0.630644	5.68906e-06	12.077
k__Viruses.f__Orthomyxoviridae.g__Influenzavirus_C	0.629721	1.79652e-06	0.576468	1.76358e-06	0.554099	3.12895e-05	0.556502	2.46392e-05	0.568999	2.63864e-06	0.573515	6.54188e-09	0.541445	1.62424e-06	0.543671	4.75183e-07	0.758735	5.3009e-08	0.655024	1.01085e-06	0.748406	3.98171e-06	0.689738	2.4392e-07	0.688645	1.61926e-07	0.645194	6.59228e-08	0.672239	2.1263e-05	0.688407	1.10905e-08	0.630675	5.68906e-06	12.077
k__Viruses.f__Totiviridae.g__Totivirus	0.629586	1.79652e-06	0.576466	1.76358e-06	0.554146	3.12895e-05	0.556543	2.46392e-05	0.568994	2.63864e-06	0.573514	6.54188e-09	0.541444	1.62424e-06	0.543672	4.75183e-07	0.758752	5.3009e-08	0.655029	1.01085e-06	0.748438	3.98171e-06	0.689749	2.4392e-07	0.688668	1.61926e-07	0.645203	6.59228e-08	0.672239	2.1263e-05	0.68841	1.10905e-08	0.630678	5.68906e-06	12.077
k__Viruses.f__Potyviridae.g__Tritimovirus	0.62955	1.79652e-06	0.576489	1.76358e-06	0.554161	3.12895e-05	0.556531	2.46392e-05	0.568978	2.63864e-06	0.57351	6.54188e-09	0.541437	1.62424e-06	0.543674	4.75183e-07	0.758778	5.3009e-08	0.655048	1.01085e-06	0.748476	3.98171e-06	0.689763	2.4392e-07	0.688693	1.61926e-07	0.645221	6.59228e-08	0.672305	2.1263e-05	0.688408	1.10905e-08	0.630689	5.68906e-06	12.077
k__Viruses.f__Caulimoviridae.g__Cavemovirus	0.629634	1.79652e-06	0.576394	1.76358e-06	0.554417	3.12895e-05	0.556892	2.46392e-05	0.569136	2.63864e-06	0.573584	6.54188e-09	0.541505	1.62424e-06	0.543764	4.75183e-07	0.758662	5.3009e-08	0.654905	1.01085e-06	0.748317	3.98171e-06	0.689771	2.4392e-07	0.688594	1.61926e-07	0.645147	6.59228e-08	0.672162	2.1263e-05	0.688508	1.10905e-08	0.630712	5.68906e-06	12.077
k__Viruses.f__Caulimoviridae.g__Caulimovirus	0.629668	1.79652e-06	0.576521	1.76358e-06	0.554401	3.12895e-05	0.556742	2.46392e-05	0.569001	2.63864e-06	0.573522	6.54188e-09	0.541438	1.62424e-06	0.54374	4.75183e-07	0.758808	5.3009e-08	0.655087	1.01085e-06	0.748521	3.98171e-06	0.689835	2.4392e-07	0.688756	1.61926e-07	0.645261	6.59228e-08	0.672368	2.1263e-05	0.68847	1.10905e-08	0.630759	5.68906e-06	12.077
k__Viruses.o__Caudovirales.f__Podoviridae.g__Bcep22likevirus	0.629412	1.79652e-06	0.576776	1.76358e-06	0.554085	3.12895e-05	0.556213	2.46392e-05	0.568747	2.63864e-06	0.573373	6.54188e-09	0.541287	1.62424e-06	0.543616	4.75183e-07	0.759087	5.3009e-08	0.655291	1.01085e-06	0.748933	4.02087e-06	0.689892	2.4392e-07	0.689023	1.61926e-07	0.645466	6.59228e-08	0.67269	2.1263e-05	0.688317	1.10905e-08	0.630763	5.6915e-06	12.0765
k__Viruses.f__Virgaviridae.g__Pecluvirus	0.631045	1.87245e-06	0.574711	1.90823e-06	0.55786	4.07903e-05	0.561738	2.5167e-05	0.570969	2.86863e-06	0.574663	7.10483e-09	0.542539	1.62424e-06	0.544917	4.75183e-07	0.756819	5.87377e-08	0.653622	1.11239e-06	0.745587	3.98171e-06	0.687413	0.00024151	0.686784	1.81179e-07	0.643785	7.56729e-08	0.673391	3.86058e-05	0.689865	1.10905e-08	0.630982	2.25156e-05	10.7013
k__Bacteria.p__Firmicutes.c__Bacilli.o__Bacillales.f__Planococcaceae.g__Jeotgalibacillus	0.631317	1.79652e-06	0.578801	1.76358e-06	0.552749	3.12895e-05	0.552979	2.46392e-05	0.56662	2.63864e-06	0.572211	6.54188e-09	0.54006	1.62424e-06	0.542912	4.75183e-07	0.761361	5.3009e-08	0.656995	1.01085e-06	0.752205	4.98832e-06	0.690612	2.4392e-07	0.691323	1.61926e-07	0.647177	6.59228e-08	0.675763	2.58066e-05	0.683698	1.10905e-08	0.631049	6.03595e-06	12.0178
k__Viruses.f__Anelloviridae.g__Betatorquevirus	0.629726	1.79652e-06	0.577221	1.76358e-06	0.554659	3.12895e-05	0.556431	2.46392e-05	0.568423	2.63864e-06	0.573216	6.62115e-09	0.541099	1.62424e-06	0.543733	4.75183e-07	0.759598	5.30945e-08	0.655702	1.01085e-06	0.749625	4.08754e-06	0.690263	2.4392e-07	0.689581	1.61926e-07	0.645884	6.59228e-08	0.673432	2.25615e-05	0.688367	1.10905e-08	0.63106	5.77684e-06	12.0617
k__Viruses.o__Caudovirales.f__Siphoviridae.g__Lambdalikevirus	0.632252	1.79652e-06	0.579758	1.76358e-06	0.55114	3.12895e-05	0.550423	2.46392e-05	0.565442	2.63864e-06	0.571518	6.54188e-09	0.539371	1.62424e-06	0.542252	4.75183e-07	0.762341	5.3009e-08	0.657694	1.01085e-06	0.753698	5.71017e-06	0.690658	2.4392e-07	0.692277	1.61926e-07	0.64788	6.59228e-08	0.677049	2.7053e-05	0.683751	1.10905e-08	0.631094	6.15896e-06	11.9976
k__Viruses.f__Poxviridae.g__Parapoxvirus	0.632069	1.79652e-06	0.579563	1.76358e-06	0.551757	3.12895e-05	0.551214	2.46392e-05	0.565716	2.63864e-06	0.571669	6.54188e-09	0.539517	1.62424e-06	0.542474	4.75183e-07	0.762208	5.3009e-08	0.657605	1.01085e-06	0.753469	5.53935e-06	0.69075	2.4392e-07	0.69216	1.61926e-07	0.647795	6.59228e-08	0.676885	2.7053e-05	0.683842	1.10905e-08	0.631168	6.14829e-06	11.9993
k__Viruses.o__Caudovirales.f__Siphoviridae.g__T5likevirus	0.629476	1.80571e-06	0.577037	1.76853e-06	0.555646	3.22207e-05	0.557602	2.46392e-05	0.569287	2.63864e-06	0.573442	6.79824e-09	0.541277	1.62424e-06	0.544042	4.75183e-07	0.759407	5.45149e-08	0.655584	1.02691e-06	0.749304	4.05164e-06	0.690393	2.45999e-07	0.689408	1.61926e-07	0.645759	6.6821e-08	0.673219	2.25615e-05	0.688725	1.10905e-08	0.631225	5.83497e-06	12.0516
k__Viruses.f__Narnaviridae.g__Narnavirus	0.630493	1.79652e-06	0.578042	1.76358e-06	0.553982	3.12895e-05	0.554976	2.46392e-05	0.567772	2.63864e-06	0.572774	6.54188e-09	0.540615	1.62424e-06	0.543412	4.75183e-07	0.760499	5.3009e-08	0.656376	1.01085e-06	0.750921	4.42827e-06	0.690516	2.4392e-07	0.690481	1.61926e-07	0.646557	6.59228e-08	0.674648	2.45544e-05	0.687957	1.10905e-08	0.631251	5.92268e-06	12.0367
k__Archaea.p__Thaumarchaeota.g__Candidatus_Nitrosotenuis	0.632062	1.79652e-06	0.579655	1.76358e-06	0.552501	3.12895e-05	0.551935	2.46392e-05	0.565764	2.63864e-06	0.571726	6.54188e-09	0.539524	1.62424e-06	0.542694	4.75183e-07	0.762299	5.3009e-08	0.657704	1.01085e-06	0.753558	5.53935e-06	0.690973	2.4392e-07	0.692288	1.61926e-07	0.647893	6.59228e-08	0.677051	2.7053e-05	0.684069	1.10905e-08	0.631356	6.14829e-06	11.9993
k__Archaea.p__Thaumarchaeota.o__Nitrosopumilales.f__Nitrosopumilaceae.g__Candidatus_Nitrosoarchaeum	0.632508	1.79652e-06	0.580061	1.76358e-06	0.551753	3.12895e-05	0.550724	2.46392e-05	0.56521	2.63864e-06	0.571371	6.54188e-09	0.53919	1.62424e-06	0.54238	4.75183e-07	0.762755	5.3009e-08	0.658031	1.01085e-06	0.754266	5.76402e-06	0.690993	2.4392e-07	0.692731	1.61926e-07	0.648221	6.59228e-08	0.677658	2.80812e-05	0.684092	1.10905e-08	0.631372	6.22659e-06	11.9867
k__Viruses.f__Poxviridae.g__Cervidpoxvirus	0.635241	1.79652e-06	0.582421	1.76358e-06	0.546185	3.12895e-05	0.541744	2.46392e-05	0.565745	2.63864e-06	0.567801	6.54188e-09	0.53995	1.62424e-06	0.539991	4.75183e-07	0.765367	5.3009e-08	0.659766	1.01085e-06	0.758343	9.76555e-06	0.690632	2.4392e-07	0.695139	1.61926e-07	0.64994	6.59228e-08	0.68003	6.02231e-07	0.683749	1.10905e-08	0.631378	4.75925e-06	12.2554
k__Archaea.p__Euryarchaeota.c__Halobacteria.o__Haloferacales.f__Haloferacaceae.g__Halobellus	0.633951	1.79652e-06	0.581476	1.76358e-06	0.549916	3.12895e-05	0.547302	2.46392e-05	0.564874	2.63864e-06	0.567231	6.54188e-09	0.539415	1.62424e-06	0.541498	4.75183e-07	0.764338	5.3009e-08	0.659142	1.01085e-06	0.756659	7.94155e-06	0.691203	2.4392e-07	0.69426	1.61926e-07	0.649336	6.59228e-08	0.679454	6.02231e-07	0.685308	1.10905e-08	0.631585	4.64525e-06	12.2797
k__Viruses.f__Papillomaviridae.g__Betapapillomavirus	0.631394	1.79652e-06	0.579139	1.76358e-06	0.554838	3.12895e-05	0.55489	2.46392e-05	0.566818	2.63864e-06	0.572308	6.88532e-09	0.540036	1.62424e-06	0.543499	4.75183e-07	0.761768	5.30945e-08	0.657366	1.01085e-06	0.752686	5.10214e-06	0.691288	2.4392e-07	0.69182	1.61926e-07	0.647567	6.59228e-08	0.676426	2.7053e-05	0.684384	1.14406e-08	0.631639	6.12101e-06	12.0038
k__Bacteria.p__Firmicutes.c__Bacilli.o__Bacillales.f__Planococcaceae.g__Rummeliibacillus	0.631984	1.79652e-06	0.579704	1.76358e-06	0.553834	3.12895e-05	0.553276	2.46392e-05	0.566027	2.63864e-06	0.571864	6.65026e-09	0.539602	1.62424e-06	0.543095	4.75183e-07	0.762383	5.3009e-08	0.65781	1.01085e-06	0.753613	5.53935e-06	0.691327	2.4392e-07	0.692431	1.61926e-07	0.648002	6.59228e-08	0.677237	2.73038e-05	0.684427	1.10905e-08	0.631663	6.16397e-06	11.9968
k__Viruses.o__Caudovirales.f__Podoviridae.g__N4likevirus	0.631256	1.80842e-06	0.579184	1.79207e-06	0.556792	3.22207e-05	0.556892	2.52885e-05	0.5672	2.63864e-06	0.572522	7.63356e-09	0.540177	1.64853e-06	0.544069	4.84821e-07	0.761845	5.70016e-08	0.65748	1.06704e-06	0.752694	5.05738e-06	0.691766	2.45999e-07	0.691951	1.61926e-07	0.647675	6.71244e-08	0.676609	2.7053e-05	0.688483	1.10905e-08	0.632287	6.22562e-06	11.9868
k__Bacteria.p__Firmicutes.c__Clostridia.o__Clostridiales.f__Peptococcaceae.g__Thermincola	0.627386	2.22635e-05	0.587163	1.76358e-06	0.540576	3.12895e-05	0.534842	2.46392e-05	0.574908	2.63864e-06	0.573813	6.54188e-09	0.540797	1.12073e-05	0.524381	1.85633e-05	0.774389	5.3009e-08	0.665908	1.01085e-06	0.760299	1.83911e-07	0.692335	2.4392e-07	0.703808	1.61926e-07	0.656042	6.59228e-08	0.675357	2.79285e-06	0.685526	1.10905e-08	0.632346	7.30594e-06	11.8268
k__Bacteria.p__Firmicutes.c__Clostridia.o__Clostridiales.f__Lachnospiraceae.g__Sellimonas	0.630368	1.92643e-06	0.578363	1.90823e-06	0.558637	3.68542e-05	0.559499	2.59778e-05	0.568443	2.63864e-06	0.573184	8.33186e-09	0.540809	1.69713e-06	0.544721	4.88751e-07	0.760939	6.05181e-08	0.656827	1.1215e-06	0.751323	5.50879e-06	0.691755	2.62389e-07	0.691113	1.7102e-07	0.647025	7.25604e-08	0.675432	2.59825e-05	0.689261	1.14655e-08	0.632356	6.54314e-06	11.9371
k__Archaea.p__Euryarchaeota.c__Halobacteria.o__Halobacteriales.f__Halobacteriaceae.g__Natronomonas	0.633504	1.79652e-06	0.581657	1.76853e-06	0.555746	3.12895e-05	0.553438	2.52885e-05	0.565678	2.63864e-06	0.570892	7.74948e-09	0.539711	1.64649e-06	0.543322	4.88751e-07	0.764609	5.61032e-08	0.659537	1.02691e-06	0.756668	7.13934e-06	0.692756	2.4392e-07	0.694788	1.61926e-07	0.649746	6.59228e-08	0.67967	6.02231e-07	0.685892	1.11655e-08	0.632976	4.63952e-06	12.2809
k__Bacteria.p__Proteobacteria.c__Alphaproteobacteria.o__Rhodobacterales.f__Rhodobacteraceae.g__Aliiroseovarius	0.635837	1.79652e-06	0.583227	1.76358e-06	0.55124	3.12895e-05	0.546879	2.46392e-05	0.567626	2.63864e-06	0.569187	6.54188e-09	0.541016	1.62424e-06	0.541399	4.75183e-07	0.766999	5.3009e-08	0.661134	1.01085e-06	0.76032	1.24835e-05	0.692645	2.4392e-07	0.696979	1.61926e-07	0.651337	6.59228e-08	0.681032	6.02231e-07	0.685796	1.10905e-08	0.633291	4.92912e-06	12.2203
k__Bacteria.p__Bacteroidetes.c__Flavobacteriia.o__Flavobacteriales.f__Flavobacteriaceae.g__Gramella	0.630182	2.39623e-06	0.578674	2.36958e-06	0.563656	3.12895e-05	0.565166	3.11739e-05	0.563939	2.99127e-06	0.57344	1.3174e-08	0.541119	2.06924e-06	0.546293	5.75821e-07	0.761372	7.98138e-08	0.657275	1.42745e-06	0.752492	3.45203e-05	0.693173	3.17658e-07	0.691772	2.13342e-07	0.647483	9.32545e-08	0.676235	2.73038e-05	0.690845	1.36796e-08	0.63332	8.553e-06	11.6692
k__Bacteria.p__Chloroflexi.c__Thermomicrobia.g__Thermorudis	0.657833	0.0131534	0.577552	0.0260529	0.53248	0.0464172	0.567376	0.0248757	0.591359	0.0133011	0.588147	0.00902321	0.495389	0.0391454	0.516103	0.0225114	0.798221	0.0023187	0.690223	0.00941419	0.700252	0.0079208	0.672998	0.00757442	0.745904	0.00278416	0.677525	0.00582682	0.666511	0.00702416	0.666249	0.00405006	0.634008	0.0150871	4.19391
k__Archaea.p__Thaumarchaeota.o__Nitrosopumilales.f__Nitrosopumilaceae.g__Nitrosopumilus	0.636409	1.79652e-06	0.583677	1.76358e-06	0.552479	3.12895e-05	0.548084	2.46392e-05	0.568685	2.63864e-06	0.56995	6.79824e-09	0.541594	1.62424e-06	0.541588	4.84821e-07	0.76789	5.3009e-08	0.661865	1.01085e-06	0.761248	2.00098e-07	0.693342	2.4392e-07	0.697985	1.61926e-07	0.652063	6.59228e-08	0.681597	6.02231e-07	0.686508	1.10905e-08	0.63406	4.16203e-06	12.3895
k__Viruses.o__Caudovirales.f__Podoviridae.g__Phikmvlikevirus	0.633635	1.94724e-06	0.5822	1.76358e-06	0.559899	3.47348e-05	0.557262	2.765e-05	0.566349	2.63864e-06	0.571059	1.07041e-08	0.540219	1.83557e-06	0.544444	5.48735e-07	0.765317	6.53958e-08	0.660171	1.18382e-06	0.758094	7.70404e-05	0.694005	2.62859e-07	0.695682	1.65951e-07	0.650397	7.25604e-08	0.680137	6.02231e-07	0.687159	1.2499e-08	0.634127	9.40844e-06	11.5739
k__Bacteria.p__Proteobacteria.c__Epsilonproteobacteria.o__Campylobacterales.f__Helicobacteraceae.g__Wolinella	0.638191	1.79652e-06	0.584825	1.76358e-06	0.552059	3.12895e-05	0.5476	2.46392e-05	0.570954	2.63864e-06	0.571518	6.64666e-09	0.542917	1.62424e-06	0.537319	5.48718e-07	0.770123	5.3009e-08	0.66349	1.01085e-06	0.762057	2.00098e-07	0.694153	2.4392e-07	0.700231	1.61926e-07	0.653695	6.59228e-08	0.682918	6.02231e-07	0.687345	1.10905e-08	0.634962	4.16601e-06	12.3886
k__Bacteria.p__Firmicutes.c__Bacilli.o__Bacillales.f__Bacillaceae.g__Halolactibacillus	0.636337	1.80842e-06	0.583907	1.76358e-06	0.557621	3.12895e-05	0.553169	2.59778e-05	0.569479	2.63864e-06	0.570623	9.486e-09	0.542097	1.64853e-06	0.543114	5.48735e-07	0.768536	6.16039e-08	0.662509	1.11239e-06	0.761982	2.94588e-07	0.694876	2.45999e-07	0.69888	1.61926e-07	0.652731	6.60628e-08	0.682043	6.02231e-07	0.688062	1.11655e-08	0.635373	4.26504e-06	12.3651
k__Bacteria.p__Proteobacteria.c__Alphaproteobacteria.o__Rhodobacterales.f__Rhodobacteraceae.g__Puniceibacterium	0.62913	8.86495e-06	0.578805	9.93465e-06	0.564838	3.12895e-05	0.57969	3.62018e-05	0.572129	1.22059e-05	0.60042	3.72562e-06	0.544241	7.69093e-06	0.555195	2.10949e-06	0.762192	4.86031e-07	0.658078	6.15978e-06	0.755937	8.41207e-05	0.69168	0.000222978	0.692996	9.16054e-07	0.648257	5.52069e-07	0.678365	7.33719e-05	0.70003	5.74198e-08	0.638249	3.12916e-05	10.3722
k__Archaea.p__Euryarchaeota.c__Halobacteria.o__Halobacteriales.f__Halobacteriaceae.g__Halanaeroarchaeum	0.631039	7.61328e-06	0.581651	5.97071e-06	0.567081	3.12895e-05	0.577243	3.26815e-05	0.568742	1.0581e-05	0.590755	1.6819e-05	0.541781	7.38354e-06	0.553876	2.03524e-06	0.765959	4.11877e-07	0.660991	5.29832e-06	0.75949	8.56586e-07	0.697925	0.000350445	0.69683	7.17451e-07	0.651223	4.33231e-07	0.680777	1.54803e-06	0.692621	0.000120019	0.638624	3.71314e-05	10.201
k__Bacteria.p__Proteobacteria.c__Betaproteobacteria.o__Rhodocyclales.f__Rhodocyclaceae.g__Azonexus	0.633826	2.39915e-05	0.584725	2.22686e-05	0.572208	5.38936e-05	0.574347	8.11911e-05	0.573376	3.70152e-05	0.610573	6.30311e-06	0.546273	2.5396e-05	0.560598	8.18342e-06	0.773998	1.98688e-06	0.666734	2.02644e-05	0.764445	2.75553e-06	0.707139	0.000569186	0.703909	2.67609e-06	0.65693	1.97606e-06	0.685702	4.91579e-06	0.7012	0.000188462	0.644749	6.56541e-05	9.63111
k__Bacteria.p__Firmicutes.c__Clostridia.o__Clostridiales.f__Eubacteriaceae.g__Anaerofustis	0.68061	0.0072597	0.622968	0.00912104	0.616251	0.016958	0.578726	0.0248757	0.613695	0.0112177	0.626537	0.0146096	0.550204	0.0225156	0.508947	0.0357276	0.814835	0.00129799	0.694098	0.00430191	0.751609	0.00303466	0.656079	0.0110876	0.731347	0.00216026	0.702442	0.00679604	0.669229	0.00488717	0.649921	0.0060125	0.654219	0.0113664	4.47709
k__Bacteria.p__Proteobacteria.c__Alphaproteobacteria.o__Rhodospirillales.f__Rhodospirillaceae.g__Dongia	0.679935	0.00300779	0.602898	0.0054816	0.614014	0.00818603	0.573597	0.0136447	0.616364	0.00692883	0.609995	0.0136006	0.554762	0.0151851	0.51934	0.0233049	0.820372	0.000591069	0.694216	0.00286402	0.759109	0.00149743	0.675349	0.00613557	0.741297	0.00204395	0.672262	0.00299811	0.696506	0.00377087	0.660466	0.0055275	0.655655	0.00717301	4.93743
k__Bacteria.o__Haloplasmatales.f__Haloplasmataceae.g__Haloplasma	0.659489	2.51668e-05	0.593105	1.35487e-05	0.575204	4.19932e-05	0.593219	2.46392e-05	0.60136	7.03597e-06	0.650672	1.11197e-06	0.558448	1.99941e-05	0.543691	1.31646e-05	0.782359	0.000621916	0.688814	9.63613e-05	0.759454	1.18708e-06	0.694269	2.24404e-06	0.719082	1.41439e-05	0.692873	2.37818e-05	0.697758	7.80682e-06	0.690482	6.15568e-07	0.656267	5.71694e-05	9.76949
k__Bacteria.p__Actinobacteria.c__Actinobacteria.o__Actinopolysporales.f__Actinopolysporaceae.g__Actinopolyspora	0.664629	0.00429004	0.576417	0.0124509	0.585898	0.0094651	0.550815	0.0104557	0.61033	0.00425371	0.631182	0.00630532	0.551824	0.00738938	0.498936	0.014609	0.857238	0.00130925	0.726179	0.000770124	0.772626	0.000744203	0.66419	0.00441578	0.767882	0.000799394	0.714198	0.000314105	0.675713	0.00133513	0.667956	0.00185856	0.657251	0.00504786	5.28879
k__Bacteria.p__Proteobacteria.c__Gammaproteobacteria.o__Enterobacteriales.f__Enterobacteriaceae.g__Yokenella	0.657583	2.25116e-05	0.592931	1.5963e-05	0.575848	4.74413e-05	0.596516	2.46392e-05	0.604028	7.77988e-06	0.660682	8.40252e-07	0.558304	2.30201e-05	0.547011	1.36897e-05	0.787832	0.000210478	0.695232	7.88915e-05	0.762595	1.45471e-06	0.697531	2.56763e-06	0.71891	1.3596e-05	0.699952	1.73619e-05	0.697367	8.27895e-06	0.693803	6.49789e-07	0.659133	3.05727e-05	10.3954
k__Archaea.p__Euryarchaeota.c__Thermoplasmata.o__Thermoplasmatales.f__Picrophilaceae.g__Picrophilus	0.653699	0.00439483	0.60221	0.0221753	0.572896	0.017553	0.555612	0.0128326	0.617234	0.00972712	0.678451	0.00512038	0.533718	0.0209054	0.534685	0.0198977	0.851701	0.000875624	0.753728	0.00848751	0.743729	0.00249939	0.722694	0.00447498	0.79072	0.000789766	0.765627	0.00195454	0.713292	0.00151361	0.71209	0.00178335	0.67513	0.00843658	4.77518
k__Bacteria.p__Actinobacteria.c__Actinobacteria.o__Micromonosporales.f__Micromonosporaceae.g__Verrucosispora	0.701485	0.00696519	0.638423	0.0119487	0.58721	0.0329388	0.600127	0.0290654	0.635577	0.0101435	0.628565	0.00693435	0.554678	0.0240959	0.553886	0.0176264	0.841608	0.0012467	0.739174	0.00439512	0.755325	0.00369426	0.710628	0.00445595	0.790095	0.00133744	0.725282	0.00230189	0.724524	0.00285188	0.703961	0.00208609	0.680659	0.0101305	4.59221
k__Bacteria.p__Planctomycetes.c__Planctomycetia.o__Planctomycetales.f__Planctomycetaceae.g__Rubinisphaera	0.688894	0.0174888	0.638362	0.0229866	0.606083	0.0334813	0.56941	0.0424707	0.638066	0.0420388	0.714602	0.0144472	0.566653	0.0333359	0.524008	0.0456378	0.877035	0.00872522	0.791537	0.0203561	0.773292	0.0061995	0.685253	0.0147546	0.771613	0.00619067	0.772095	0.0160475	0.703486	0.0104837	0.670869	0.0118555	0.686953	0.0216562	3.83246
k__Bacteria.p__Aquificae.c__Aquificae.o__Aquificales.f__Aquificaceae.g__Hydrogenobacter	0.721085	0.000250554	0.632587	0.000598244	0.670561	0.00036301	0.619986	0.00198279	0.637324	0.000485165	0.633654	0.00211746	0.595347	0.00149797	0.549802	0.00270522	0.834032	2.24065e-05	0.715814	0.000167781	0.793908	9.38462e-05	0.699919	0.000572379	0.777942	3.79458e-05	0.711155	0.00195454	0.718848	0.000165516	0.700179	0.000212736	0.688259	0.000826722	7.09804
k__Bacteria.p__Proteobacteria.c__Alphaproteobacteria.o__Kordiimonadales.f__Kordiimonadaceae.g__Kordiimonas	0.688799	0.00437244	0.656583	0.010769	0.614604	0.00616745	0.580679	0.0160013	0.669401	0.00155992	0.661839	0.000493372	0.570531	0.00756778	0.541743	0.0133988	0.878296	0.000233593	0.754389	0.00112351	0.797096	0.00111749	0.722095	0.00531274	0.8016	0.000744856	0.737261	0.000854547	0.711892	0.00296115	0.711319	0.00387144	0.693633	0.00478434	5.34241
k__Bacteria.p__Firmicutes.c__Bacilli.o__Bacillales.f__Bacillaceae.g__Virgibacillus	0.730535	0.00157922	0.65503	0.00215761	0.674139	0.00203634	0.633875	0.00731404	0.659988	0.00425371	0.657371	0.00998988	0.613049	0.00876854	0.569571	0.0135698	0.851831	0.000366069	0.734359	0.00129304	0.810167	0.000809212	0.715217	0.00355788	0.783005	0.000409786	0.750802	0.00204515	0.726108	0.00105984	0.711974	0.00128877	0.704814	0.00378118	5.57772
k__Bacteria.p__Actinobacteria.c__Coriobacteriia.o__Eggerthellales.f__Eggerthellaceae.g__Enterorhabdus	0.703183	0.00426728	0.614048	0.0140397	0.603614	0.00915823	0.557655	0.0166226	0.690784	0.00366308	0.682301	0.00366114	0.600103	0.00655926	0.550937	0.0133775	0.936358	0.000347815	0.802037	0.00323514	0.816318	0.000544645	0.721899	0.00304487	0.848601	0.0007293	0.763828	0.00258088	0.780376	0.000786177	0.700933	0.0021363	0.710811	0.00529712	5.24059
k__Bacteria.p__Proteobacteria.c__Betaproteobacteria.o__Burkholderiales.f__Burkholderiaceae.g__Chitinimonas	0.709265	0.00487706	0.64966	0.00618155	0.62384	0.00982982	0.599853	0.0156553	0.673615	0.00632228	0.656608	0.00363526	0.595461	0.0113372	0.575777	0.0166995	0.915797	0.000783293	0.762114	0.00567146	0.809681	0.00225792	0.758617	0.00420942	0.828737	0.00234848	0.741286	0.00306761	0.750474	0.00276385	0.748649	0.00208748	0.712465	0.00610796	5.09816
k__Bacteria.p__Proteobacteria.c__Alphaproteobacteria.o__Rhizobiales.f__Xanthobacteraceae.g__Pseudolabrys	0.708283	0.0197553	0.667707	0.0179227	0.620631	0.0351004	0.590464	0.0459576	0.66662	0.0196289	0.675089	0.00893293	0.582824	0.0356183	0.566965	0.0399253	0.915793	0.00266375	0.792962	0.00632773	0.802127	0.00658674	0.77051	0.00983888	0.841249	0.00351355	0.775041	0.00362244	0.7659	0.00547511	0.744907	0.00668204	0.717942	0.016722	4.09103
k__Bacteria.p__Bacteroidetes.c__Flavobacteriia.o__Flavobacteriales.f__Flavobacteriaceae.g__Sediminibacter	0.755014	0.00118201	0.654168	0.00471281	0.678106	0.00310127	0.638737	0.00449037	0.692129	0.00335601	0.670325	0.00743938	0.630834	0.00327671	0.588634	0.00525163	0.89528	0.000459396	0.745773	0.0130979	0.832409	0.000324033	0.746408	0.00127388	0.811927	0.000609024	0.72015	0.00796717	0.79808	0.000286675	0.73644	0.000528565	0.724651	0.0035848	5.63105
k__Bacteria.p__Proteobacteria.c__Alphaproteobacteria.o__Rhodobacterales.f__Rhodobacteraceae.g__Paenirhodobacter	0.770249	0.0146488	0.701382	0.0225473	0.634655	0.0459462	0.663476	0.0273324	0.704508	0.0161496	0.691617	0.0125804	0.579746	0.049036	0.615098	0.0267534	0.91153	0.00430578	0.802665	0.0113529	0.784806	0.0146344	0.772577	0.0113872	0.858428	0.00454488	0.78811	0.0071073	0.745514	0.0132862	0.763095	0.00669059	0.736716	0.0180189	4.01633
k__Bacteria.p__Actinobacteria.c__Actinobacteria.o__Micrococcales.g__Timonella	0.701853	0.0096898	0.638162	0.0157405	0.84964	0.000725027	0.604298	0.0190446	0.636762	0.0172602	0.628753	0.0128934	0.794859	0.00145704	0.553305	0.0289682	0.843185	0.0031968	0.720014	0.0125509	0.995318	0.000163201	0.710107	0.00954176	0.793731	0.00446792	0.713453	0.00929907	0.971447	0.000165516	0.703776	0.00670288	0.741166	0.00949167	4.65734
k__Viruses.o__Caudovirales.f__Myoviridae.g__Spounalikevirus	0.767609	0.0114161	0.670864	0.0206487	0.661571	0.0226748	0.633308	0.0344217	0.752675	0.013346	0.696511	0.0135664	0.645847	0.0257634	0.635319	0.0352612	0.93916	0.00425049	0.752316	0.0156029	0.852457	0.00433821	0.792433	0.00798804	0.870335	0.00526934	0.744682	0.0100739	0.78098	0.00600089	0.79096	0.00425939	0.749189	0.0146801	4.22126
k__Bacteria.p__Actinobacteria.c__Actinobacteria.o__Micrococcales.f__Microbacteriaceae.g__Herbiconiux	0.771567	0.000330129	0.711428	0.000643759	0.683918	0.00163183	0.681076	0.000791539	0.7049	0.00015844	0.701122	5.21881e-05	0.625593	0.000919977	0.629818	0.000291384	0.912069	2.56187e-05	0.79412	0.000300254	0.828397	0.000147176	0.786755	0.000162194	0.85982	3.27436e-05	0.780471	0.000117203	0.796197	0.000112641	0.779948	4.36713e-05	0.75295	0.000360047	7.92928
k__Bacteria.p__Proteobacteria.c__Gammaproteobacteria.o__Enterobacteriales.f__Enterobacteriaceae.g__Candidatus_Riesia	0.782233	0.000200974	0.71069	0.000574579	0.702397	0.000723526	0.667371	0.0010215	0.722298	0.000464398	0.701241	0.000303443	0.658961	0.00112082	0.615906	0.00172557	0.928812	3.79441e-05	0.811788	0.000323417	0.860536	9.38462e-05	0.772537	0.000413074	0.863483	0.00013029	0.793749	0.000295639	0.797312	0.000276585	0.765537	0.000303248	0.759678	0.000500553	7.5998
k__Bacteria.p__Bacteroidetes.c__Flavobacteriia.o__Flavobacteriales.f__Flavobacteriaceae.g__Joostella	0.770568	0.000990496	0.688262	0.00147478	0.667916	0.0025709	0.670422	0.00734536	0.739105	0.000557666	0.704892	0.000323408	0.649601	0.00187804	0.639175	0.00160216	0.939841	4.56666e-05	0.815027	0.000359355	0.859462	0.000147633	0.788875	0.000415765	0.877754	7.1938e-05	0.800186	0.000161538	0.78631	0.000259493	0.785842	0.000166551	0.761452	0.00114817	6.76958
k__Bacteria.p__Proteobacteria.c__Alphaproteobacteria.o__Rhizobiales.f__Bradyrhizobiaceae.g__Oligotropha	0.735434	0.00531678	0.653775	0.00685258	0.884464	6.2772e-05	0.621832	0.00948311	0.669664	0.00932761	0.646002	0.00554094	0.847328	0.000106026	0.577311	0.0142645	0.86501	0.000873981	0.724297	0.00329109	1.0504	3.4485e-06	0.7346	0.00241885	0.782854	0.00218281	0.71172	0.00278107	0.981692	2.1263e-05	0.723943	0.00190077	0.763146	0.00402673	5.5148
k__Bacteria.p__Proteobacteria.c__Gammaproteobacteria.o__Xanthomonadales.f__Xanthomonadaceae.g__Silanimonas	0.757561	0.000876036	0.70712	0.00127934	0.677976	0.00254434	0.647401	0.00609484	0.736824	0.00110439	0.729345	0.00468184	0.639947	0.00306993	0.642936	0.00386464	0.971555	0.00016191	0.805325	0.00120163	0.842779	0.000554795	0.821382	0.00127091	0.880458	0.000220994	0.789729	0.000388053	0.776331	0.000617854	0.80385	0.000457192	0.764407	0.00177429	6.33435
k__Bacteria.p__Proteobacteria.c__Alphaproteobacteria.o__Rhodobacterales.f__Rhodobacteraceae.g__Stappia	0.801951	0.00525844	0.729001	0.0294888	0.710887	0.0067401	0.660994	0.0185821	0.747543	0.00198045	0.716046	0.00112443	0.65054	0.00939154	0.607404	0.0142029	0.949963	0.000333226	0.807829	0.00152473	0.886803	0.00162474	0.777186	0.00569554	0.893966	0.000354012	0.798416	0.000703028	0.79552	0.00172807	0.777286	0.00267779	0.769458	0.00633813	5.06117
k__Bacteria.p__Actinobacteria.c__Actinobacteria.o__Micrococcales.f__Micrococcaceae.g__Acaricomes	0.775516	0.000286915	0.711799	0.000327664	0.683194	0.000817322	0.671026	0.00163264	0.743935	0.000690919	0.718203	0.00021781	0.655416	0.00138445	0.640859	0.00222941	0.953232	1.51277e-05	0.846886	0.000134261	0.876784	4.98351e-05	0.798634	0.000225749	0.883673	8.76772e-05	0.808939	9.64043e-05	0.810747	0.000134405	0.788665	0.000195202	0.772969	0.000532862	7.53725
k__Bacteria.p__Proteobacteria.c__Betaproteobacteria.o__Hydrogenophilales.f__Hydrogenophilaceae.g__Thiobacillus	0.801359	0.00254611	0.725438	0.00502566	0.709369	0.00765304	0.682143	0.00724438	0.735096	0.00368597	0.715376	0.00262316	0.651388	0.00986715	0.63095	0.00822686	0.940979	0.000404568	0.825988	0.00178475	0.851936	0.00132852	0.787676	0.00214376	0.890714	0.000469143	0.812619	0.00098994	0.825894	0.00102643	0.781159	0.00101827	0.773005	0.00350236	5.65432
k__Bacteria.p__Proteobacteria.c__Alphaproteobacteria.o__Sphingomonadales.f__Sphingomonadaceae.g__Sphingorhabdus	0.771476	0.000821285	0.728758	0.00487199	0.676068	0.00163183	0.646727	0.00188231	0.747313	0.000643671	0.753274	1.80875e-05	0.648222	0.000819246	0.632566	0.000680629	0.971349	8.26115e-05	0.81845	0.000127987	0.869998	9.38462e-05	0.796261	0.000313446	0.919895	5.64197e-05	0.81525	2.52957e-05	0.809426	6.47097e-05	0.793538	6.87163e-05	0.774911	0.00076263	7.17874
k__Viruses.f__Mimiviridae.g__Cafeteriavirus	0.764456	0.00189456	0.71683	0.00441839	0.671983	0.00340664	0.637794	0.00458948	0.759535	0.00391741	0.765142	0.000334331	0.662759	0.00344586	0.633882	0.00411868	0.984562	3.24393e-05	0.819458	0.000574356	0.877363	0.000365538	0.791325	0.00117294	0.922436	0.0016074	0.818049	0.000132484	0.802519	0.000263805	0.788349	0.000301231	0.776028	0.00191097	6.26014
k__Bacteria.p__Fibrobacteres.c__Fibrobacteria.o__Fibrobacterales.f__Fibrobacteraceae.g__Fibrobacter	0.776783	0.00710775	0.72856	0.00653886	0.684188	0.0154705	0.655699	0.0203605	0.750658	0.00741278	0.717888	0.00475988	0.632032	0.0202644	0.648987	0.0163929	0.986947	0.00126118	0.827135	0.00451778	0.849532	0.00412413	0.83449	0.00544136	0.922255	0.0016074	0.815449	0.00261577	0.808521	0.00378329	0.820702	0.00324583	0.778739	0.00780652	4.8528
k__Bacteria.p__Proteobacteria.c__Alphaproteobacteria.o__Rhodobacterales.f__Hyphomonadaceae.g__Hellea	0.802067	0.000404051	0.731186	0.00101846	0.722892	0.00120768	0.688149	0.00157811	0.741006	0.000671706	0.720285	0.000421436	0.679456	0.00141399	0.636577	0.00204202	0.944595	3.22844e-05	0.830161	0.000264994	0.881031	7.70404e-05	0.793002	0.000312603	0.883317	7.42629e-05	0.814244	0.00017284	0.817807	0.000165199	0.786738	0.000174569	0.779532	0.000626953	7.37464
k__Bacteria.p__Acidobacteria.c__Solibacteres.o__Solibacterales.g__Bryobacter	0.703129	0.0177444	0.977056	1.9001e-05	0.585203	0.0298401	0.563412	0.0364881	0.68328	0.00810232	0.96622	8.13689e-06	0.594937	0.0226862	0.571592	0.0312252	0.894779	0.000704162	1.07957	3.64703e-06	0.811778	0.00303466	0.742694	0.00986111	0.822127	0.00142416	1.05948	1.95612e-06	0.724179	0.0053945	0.720805	0.00685776	0.781265	0.0108372	4.52477
k__Bacteria.p__Proteobacteria.c__Gammaproteobacteria.o__Methylococcales.f__Methylothermaceae.g__Methylohalobius	0.812869	0.000797034	0.735275	1.51857e-05	0.704818	0.000180273	0.664048	0.00025173	0.734392	1.18354e-05	0.72272	1.72352e-07	0.680599	6.61261e-05	0.666177	0.000106496	0.932806	8.25198e-07	0.808109	4.28009e-06	0.907935	2.3826e-06	0.829187	2.58147e-06	0.878236	1.2488e-06	0.798383	8.594e-07	0.837406	6.79335e-05	0.822782	4.91799e-07	0.783484	9.4341e-05	9.2686
k__Bacteria.p__Proteobacteria.c__Alphaproteobacteria.o__Rhodobacterales.f__Rhodobacteraceae.g__Aestuariivita	0.801539	0.000294379	0.74276	0.00046337	0.7252	0.000903015	0.691025	0.00115312	0.74293	0.000580552	0.73074	0.000236609	0.682553	0.0012377	0.6396	0.00175732	0.949076	7.27172e-05	0.840548	0.000384797	0.884128	0.000153927	0.796406	0.000567656	0.886314	0.000182032	0.828143	0.000270908	0.820904	0.000352953	0.789942	0.000378675	0.784488	0.000561859	7.48426
k__Bacteria.p__Actinobacteria.c__Actinobacteria.o__Micrococcales.f__Microbacteriaceae.g__Cryocola	0.798788	0.000180849	0.745156	0.000279412	0.721924	0.000625841	0.690469	0.000794972	0.743419	0.000342689	0.735742	0.000131564	0.680842	0.000791124	0.640366	0.00119899	0.952771	4.67716e-05	0.846208	0.000295056	0.882417	0.000112626	0.798141	0.000480493	0.884015	0.00013743	0.826938	0.000196266	0.831353	0.000234014	0.788172	0.000285993	0.78542	0.000383381	7.86648
k__Bacteria.p__Proteobacteria.c__Gammaproteobacteria.o__Chromatiales.f__Chromatiaceae.g__Thiocystis	0.819408	0.00109634	0.73632	1.51857e-05	0.709848	0.000172854	0.67241	0.000227078	0.727349	8.51705e-06	0.72219	1.75631e-07	0.684131	9.96275e-05	0.671213	0.000125127	0.934489	8.38141e-07	0.809623	4.34922e-06	0.909659	2.3826e-06	0.83155	2.58147e-06	0.879235	1.24276e-06	0.799775	8.49971e-07	0.84103	6.42804e-05	0.825098	4.67757e-07	0.785833	0.000113869	9.08046
k__Bacteria.p__Proteobacteria.c__Betaproteobacteria.o__Neisseriales.f__Chromobacteriaceae.g__Leeia	0.818394	1.11413e-05	0.735288	3.52732e-05	0.698715	0.00029505	0.66928	0.000400392	0.760247	3.59158e-05	0.735227	1.64088e-05	0.710257	9.96275e-05	0.674752	9.3782e-05	0.932289	7.78171e-06	0.798838	3.17293e-05	0.904033	4.42367e-06	0.821569	1.5878e-05	0.878858	1.11935e-05	0.789689	7.7985e-06	0.840875	5.75242e-05	0.821089	3.05848e-06	0.786838	7.04361e-05	9.5608
k__Bacteria.p__Proteobacteria.c__Gammaproteobacteria.o__Alteromonadales.f__Alteromonadaceae.g__Agarivorans	0.825034	5.57649e-06	0.729045	1.86545e-05	0.714484	0.000198189	0.68606	0.000216453	0.739742	1.37697e-05	0.727136	1.78184e-07	0.697247	0.000187543	0.685584	0.000291156	0.925141	9.20375e-07	0.803106	5.22818e-06	0.907767	9.29679e-05	0.832023	2.8216e-06	0.870557	1.46395e-06	0.793446	1.08563e-06	0.839546	0.000103506	0.831752	4.5554e-07	0.78798	7.12481e-05	9.54934
k__Bacteria.p__Firmicutes.c__Clostridia.o__Clostridiales.f__Clostridiaceae.g__Youngiibacter	0.821193	0.000105577	0.732858	1.72461e-05	0.718178	0.00018898	0.686085	0.000217734	0.73604	1.15947e-05	0.725221	1.83325e-07	0.697092	0.000236692	0.686098	0.0002621	0.930379	9.14348e-07	0.807095	5.08238e-06	0.910529	2.54474e-06	0.832375	2.8216e-06	0.874868	1.34496e-06	0.797232	9.69612e-07	0.844021	0.000103506	0.832096	4.51338e-07	0.78946	7.23589e-05	9.53387
k__Bacteria.p__Bacteroidetes.c__Cytophagia.o__Cytophagales.f__Cytophagaceae.g__Rudanella	0.82507	0.00115158	0.742	1.43113e-05	0.71322	0.00019016	0.676352	0.000217978	0.734333	7.99284e-06	0.723366	1.72352e-07	0.686532	0.000106307	0.672386	0.000125127	0.942446	8.90584e-07	0.815529	4.34922e-06	0.913396	2.3826e-06	0.836767	2.48722e-06	0.885822	1.17215e-06	0.805351	7.62669e-07	0.849927	7.3377e-05	0.830267	4.04703e-07	0.790798	0.000118716	9.03878
k__Bacteria.p__Bacteroidetes.c__Flavobacteriia.o__Flavobacteriales.f__Cryomorphaceae.g__Owenweeksia	0.827494	5.3594e-05	0.739536	1.5963e-05	0.722978	0.000216397	0.685777	0.000222129	0.731182	8.51705e-06	0.721843	2.05878e-07	0.695622	1.26888e-05	0.687227	0.000280513	0.93966	9.36587e-07	0.813976	5.08238e-06	0.914753	2.5565e-06	0.838282	2.664e-06	0.882669	1.25103e-06	0.803763	8.65072e-07	0.856815	9.13679e-05	0.831783	4.3978e-07	0.793335	5.71982e-05	9.76899
k__Bacteria.p__Proteobacteria.c__Alphaproteobacteria.o__Sphingomonadales.f__Sphingomonadaceae.g__Zymomonas	0.818284	0.00832674	0.724223	0.0143586	0.717661	0.0155862	0.667436	0.0288129	0.789394	0.00888417	0.733531	0.00838318	0.693827	0.0159096	0.646629	0.0271251	0.997474	0.00188005	0.816848	0.00826471	0.909536	0.0024599	0.827312	0.01504	0.914026	0.00252109	0.800495	0.00502569	0.831424	0.00325038	0.820794	0.0104514	0.794306	0.0110175	4.50827
k__Viruses.o__Herpesvirales.f__Herpesviridae.g__Lymphocryptovirus	0.826591	1.30564e-05	0.744456	5.84553e-05	0.700077	0.000350394	0.688044	0.000642714	0.773373	1.4966e-05	0.744633	1.24035e-05	0.711573	5.01793e-05	0.672682	8.57397e-05	0.958396	2.52073e-05	0.814048	7.18528e-05	0.901226	6.25031e-06	0.81584	4.61429e-05	0.897764	0.000131766	0.797224	6.11183e-05	0.855259	3.10772e-05	0.815706	2.72347e-05	0.794806	0.000101785	9.19265
k__Bacteria.p__Proteobacteria.c__Gammaproteobacteria.o__Oceanospirillales.f__Hahellaceae.g__Hahella	0.823238	0.00672935	0.727147	0.0114608	0.694036	0.0177905	0.691565	0.021952	0.791565	0.00944483	0.727849	0.0094101	0.658852	0.0231197	0.677741	0.0235261	1.02572	0.000538025	0.826288	0.00407333	0.858001	0.00235492	0.856922	0.00391616	0.944961	0.00130657	0.818048	0.00296595	0.790785	0.00444753	0.849486	0.00279808	0.797638	0.00911462	4.69788
k__Bacteria.p__Acidobacteria.c__Acidobacteriia.o__Acidobacteriales.f__Acidobacteriaceae.g__Granulicella	0.838829	0.00967201	0.717325	0.0212117	0.708549	0.0229888	0.679576	0.0333998	0.808365	0.00818919	0.734329	0.0116414	0.686524	0.021326	0.656445	0.0257516	1.01766	0.00145208	0.859803	0.00768948	0.906175	0.00384831	0.814221	0.00929193	0.94955	0.00197595	0.821995	0.00600322	0.825769	0.00562933	0.804251	0.00562504	0.801836	0.012231	4.40378
k__Bacteria.p__Proteobacteria.c__Gammaproteobacteria.f__Competibacteraceae.g__Candidatus_Competibacter	0.844393	1.28977e-05	0.753238	5.6891e-05	0.737774	9.96918e-05	0.731483	0.00109147	0.772193	7.54395e-05	0.742708	1.10193e-05	0.716357	5.4318e-05	0.686042	7.24649e-05	0.98091	1.4608e-05	0.834872	7.28739e-05	0.926548	5.76402e-06	0.843793	3.78086e-05	0.901966	4.03105e-05	0.817181	4.50833e-05	0.868385	2.7053e-05	0.833825	1.91906e-05	0.811979	0.000108556	9.12825
k__Bacteria.p__Proteobacteria.c__Alphaproteobacteria.o__Rhodospirillales.f__Rhodospirillaceae.g__Tistrella	0.759916	0.00250306	0.714585	0.00203137	0.97283	3.12895e-05	0.680959	0.00791397	0.683467	0.00296402	0.700221	0.000532805	0.887942	8.84175e-05	0.604807	0.00811189	0.897749	0.000406361	0.790449	0.000978899	1.1062	2.55747e-05	0.771938	0.00391616	0.838468	0.000668007	0.782692	0.000518482	1.06736	3.19358e-05	0.766051	0.00170153	0.814102	0.00202649	6.20145
k__Bacteria.p__Proteobacteria.c__Betaproteobacteria.o__Methylophilales.f__Methylophilaceae.g__Candidatus_Methylopumilus	0.852917	1.79652e-06	0.744284	1.11997e-05	0.728345	5.34765e-05	0.715095	9.03632e-05	0.775286	2.63864e-06	0.734379	2.54027e-07	0.722518	1.65166e-06	0.705151	1.77917e-06	0.98436	3.04457e-07	0.832203	5.79398e-06	0.94341	7.96039e-07	0.864347	1.62716e-06	0.898459	6.90609e-07	0.806061	1.61156e-06	0.883043	1.33478e-06	0.848488	2.43857e-07	0.814897	1.09726e-05	11.4201
k__Bacteria.p__Bacteroidetes.c__Bacteroidia.o__Bacteroidales.f__Porphyromonadaceae.g__Coprobacter	0.848759	1.31558e-05	0.74185	1.34985e-05	0.740868	9.28455e-05	0.727069	0.000136417	0.771453	2.63864e-06	0.732639	3.56156e-07	0.720868	2.07751e-06	0.708738	2.08108e-06	0.980614	3.38352e-07	0.830489	7.1981e-06	0.94324	8.56586e-07	0.865965	1.95913e-06	0.894852	8.40301e-07	0.804338	1.97647e-06	0.879068	1.67162e-06	0.850137	2.95832e-07	0.815059	1.73879e-05	10.9597
k__Bacteria.p__Proteobacteria.c__Alphaproteobacteria.o__Rhodospirillales.f__Rhodospirillaceae.g__Nisaea	0.853161	1.63467e-05	0.744373	1.18464e-05	0.733179	6.11066e-05	0.720055	0.000101661	0.775004	2.63864e-06	0.734621	2.82125e-07	0.72258	1.76135e-06	0.706437	1.87714e-06	0.984175	3.19989e-07	0.832478	6.20339e-06	0.944616	7.96039e-07	0.865612	1.72588e-06	0.898225	7.2571e-07	0.806293	1.71526e-06	0.882107	1.41987e-06	0.849788	2.55783e-07	0.815794	1.31676e-05	11.2377
k__Bacteria.p__Chloroflexi.c__Chloroflexia.o__Chloroflexales.f__Oscillochloridaceae.g__Oscillochloris	0.852306	1.22956e-05	0.763346	5.41438e-05	0.74503	9.28455e-05	0.73909	0.00105815	0.785174	8.17631e-05	0.752474	9.88229e-06	0.723554	4.91096e-05	0.693341	6.43258e-05	0.994604	1.89627e-05	0.844561	7.2036e-05	0.933626	5.76402e-06	0.851115	3.69684e-05	0.914435	3.9938e-05	0.826723	4.07201e-05	0.872714	2.68311e-05	0.84115	1.70769e-05	0.820828	0.000105051	9.16106
k__Archaea.p__Euryarchaeota.c__Halobacteria.o__Halobacteriales.f__Halobacteriaceae.g__Halarchaeum	0.852996	1.23206e-05	0.763885	5.44692e-05	0.745462	9.28455e-05	0.740411	0.00109147	0.785887	8.21189e-05	0.753064	9.92503e-06	0.72396	4.91737e-05	0.693959	6.43258e-05	0.995386	1.92723e-05	0.845138	7.22913e-05	0.934224	5.76402e-06	0.851734	3.69684e-05	0.915107	3.9938e-05	0.827292	4.07201e-05	0.870772	2.73038e-05	0.841765	1.70769e-05	0.821315	0.000107249	9.14036
k__Bacteria.p__Proteobacteria.c__Alphaproteobacteria.o__Sphingomonadales.f__Sphingomonadaceae.g__Blastomonas	0.871441	0.00483505	0.773289	0.0115236	0.764669	0.0126618	0.708708	0.0184719	0.81225	0.00741331	0.769225	0.00780619	0.722498	0.0152177	0.659511	0.0240011	1.01047	0.00183294	0.867047	0.00802909	0.912726	0.00409735	0.803822	0.0113632	0.950041	0.00218026	0.853858	0.00491324	0.857574	0.00455864	0.804743	0.0061751	0.821367	0.00906753	4.70306
k__Bacteria.p__Chlorobi.c__Chlorobia.o__Chlorobiales.f__Chlorobiaceae.g__Pelodictyon	0.852902	1.22823e-05	0.764309	5.39976e-05	0.74569	9.26121e-05	0.739325	0.0010403	0.786444	8.2624e-05	0.753383	9.8258e-06	0.724239	4.86701e-05	0.693893	6.41531e-05	0.99594	1.94138e-05	0.845445	7.2036e-05	0.93416	5.76402e-06	0.851668	3.69684e-05	0.915617	3.9938e-05	0.827601	4.05846e-05	0.873038	2.68311e-05	0.841703	1.70769e-05	0.821585	0.000103942	9.17167
k__Bacteria.p__Proteobacteria.c__Deltaproteobacteria.o__Desulfobacterales.f__Desulfobacteraceae.g__Desulfatirhabdium	0.858105	1.51593e-05	0.762355	7.56522e-05	0.745135	0.000122292	0.748938	8.07163e-05	0.782762	8.67789e-05	0.752199	1.50337e-05	0.722637	6.72872e-05	0.698835	7.8518e-05	0.992578	1.93297e-05	0.844284	9.63613e-05	0.938937	7.35633e-06	0.856609	4.60873e-05	0.912153	4.40994e-05	0.826458	5.22313e-05	0.868297	3.34307e-05	0.846641	1.99572e-05	0.822308	5.37682e-05	9.83083
k__Bacteria.p__Proteobacteria.c__Gammaproteobacteria.o__Enterobacteriales.f__Enterobacteriaceae.g__Candidatus_Ishikawaella	0.863866	0.00243394	0.801947	0.00366413	0.757067	0.00738276	0.700621	0.0119579	0.807563	0.00377579	0.789553	0.00234854	0.718325	0.00871707	0.652763	0.0152475	1.01964	0.000452879	0.899194	0.00159926	0.925524	0.00118774	0.815463	0.0041542	0.945978	0.000599896	0.886294	0.000805348	0.853553	0.00160811	0.801143	0.00230879	0.827406	0.00426524	5.45726
k__Archaea.p__Euryarchaeota.c__Halobacteria.o__Halobacteriales.f__Halobacteriaceae.g__Halalkalicoccus	0.861877	1.30856e-05	0.773377	6.39247e-05	0.752315	0.000101963	0.752969	6.94355e-05	0.797433	9.93819e-05	0.762141	1.15089e-05	0.730386	5.42604e-05	0.702866	6.62989e-05	1.00778	2.74974e-05	0.854051	8.3105e-05	0.942834	6.73697e-06	0.860641	4.09613e-05	0.926125	4.33981e-05	0.836095	4.30952e-05	0.876438	2.83437e-05	0.850672	1.70769e-05	0.8305	4.81296e-05	9.94161
k__Bacteria.p__Bacteroidetes.o__Bacteroidetes_Order_II._Incertae_sedis.f__Rhodothermaceae.g__Salisaeta	0.861478	0.000344316	0.780675	0.000692828	0.755362	0.00154205	0.727973	0.00169695	0.795117	0.000461347	0.785028	0.000167385	0.731505	0.00117996	0.67951	0.00169828	1.0089	6.3888e-05	0.895045	0.000295056	0.937876	0.000149841	0.840069	0.000567656	0.945739	7.46804e-05	0.884719	0.000114748	0.871818	0.000189419	0.834484	0.000236528	0.833456	0.000592183	7.43169
k__Viruses.o__Herpesvirales.f__Malacoherpesviridae.g__Ostreavirus	0.842434	1.79652e-06	0.763242	1.76358e-06	0.808889	3.12895e-05	0.738152	0.000120743	0.792201	2.63864e-06	0.776605	5.16847e-08	0.754127	3.52555e-06	0.717114	0.000487585	1.00169	1.21051e-08	0.898567	1.01085e-06	0.92702	1.83911e-07	0.850372	2.4392e-07	0.930449	1.61926e-07	0.869682	6.59228e-08	0.86995	6.29817e-07	0.84046	7.16667e-08	0.836309	4.07359e-05	10.1084
k__Archaea.p__Euryarchaeota.c__Thermococci.o__Thermococcales.f__Thermococcaceae.g__Thermococcus	0.758415	0.0402799	0.737638	0.0411306	0.667534	0.0390937	0.857837	0.00894485	0.754866	0.0331651	0.814143	0.0146856	0.617042	0.0473983	0.868597	0.0055836	0.980938	0.00899191	0.890026	0.0161104	0.820238	0.0123627	1.02746	0.0021596	0.910155	0.0143003	0.870725	0.0144217	0.792702	0.0143386	1.01649	0.00170451	0.836551	0.019667	3.92881
k__Viruses.g__Bacilladnavirus	0.840682	1.79652e-06	0.762561	1.76358e-06	0.800447	3.12895e-05	0.758385	0.000144351	0.793689	2.63864e-06	0.775645	6.24214e-08	0.754883	3.80115e-06	0.716914	0.000617367	1.00239	1.21051e-08	0.898885	1.01085e-06	0.926329	1.83911e-07	0.851126	2.4392e-07	0.931329	1.61926e-07	0.868666	6.59228e-08	0.868501	7.11034e-07	0.841211	8.01137e-08	0.836977	5.03462e-05	9.89659
k__Bacteria.p__Proteobacteria.c__Alphaproteobacteria.o__Rhodobacterales.f__Rhodobacteraceae.g__Litoreibacter	0.939599	3.89612e-05	0.545025	0.0274391	0.793335	0.000147591	0.748516	0.000400392	0.929797	0.000131151	0.584709	0.0073499	0.78683	2.57713e-05	0.72934	0.000106496	1.15675	5.64532e-08	0.697219	0.0112108	1.01033	4.42847e-06	0.907928	6.9577e-05	1.08211	0.000179284	0.680306	0.00588853	0.922617	1.78619e-05	0.903165	1.75007e-05	0.838599	0.00331421	5.70954
k__Bacteria.p__Actinobacteria.c__Actinobacteria.o__Micrococcales.f__Cellulomonadaceae.g__Paraoerskovia	0.876494	0.000307156	0.808021	0.000279412	0.822084	0.00270478	0.760593	0.0023013	0.813287	0.00110439	0.802073	0.000291379	0.749232	0.00412536	0.7093	0.00497382	0.997106	3.22844e-05	0.884708	9.10194e-05	0.927586	0.00021633	0.847929	0.000661477	0.942527	6.58575e-05	0.876182	4.64726e-05	0.895227	0.000221471	0.842502	0.000372361	0.847178	0.00111218	6.80143
k__Bacteria.p__Proteobacteria.c__Deltaproteobacteria.o__Bdellovibrionales.f__Halobacteriovoraceae.g__Halobacteriovorax	0.882883	0.00031485	0.787231	0.000725436	0.771337	0.00141505	0.755703	0.0012941	0.816899	0.000380362	0.790786	0.000177105	0.743331	0.00108067	0.706341	0.00117222	1.02811	6.02932e-05	0.908997	0.000331663	0.959643	0.000151131	0.863267	0.000490652	0.971235	6.16199e-05	0.899894	0.000111974	0.885303	0.000178872	0.857328	0.000175177	0.851768	0.000507574	7.58587
k__Bacteria.p__Actinobacteria.c__Acidimicrobiia.o__Acidimicrobiales.f__Microthrixaceae.g__Candidatus_Microthrix	0.895776	0.0106162	0.7788	0.0201293	0.772584	0.021325	0.689469	0.0469658	0.858861	0.0092296	0.783568	0.0101647	0.745942	0.0177906	0.660157	0.0402359	1.10945	0.00155514	0.902639	0.00805823	0.961984	0.00393147	0.862142	0.0129365	1.01107	0.00218281	0.880919	0.00505734	0.884669	0.00472916	0.839469	0.00863402	0.852343	0.0139714	4.27075
k__Bacteria.p__Firmicutes.c__Clostridia.o__Clostridiales.f__Peptostreptococcaceae.g__Peptostreptococcus	0.90165	0.00550013	0.800875	0.0124861	0.82388	0.0102671	0.737444	0.0191466	0.837267	0.00820839	0.794133	0.00840875	0.768316	0.013572	0.687341	0.0237567	1.04656	0.00175172	0.893696	0.00884469	0.963265	0.00331785	0.845224	0.00966198	0.993384	0.00189977	0.869951	0.00619912	0.940225	0.00263275	0.835147	0.00586072	0.858648	0.00884465	4.72794
k__Bacteria.p__Firmicutes.c__Bacilli.o__Lactobacillales.f__Carnobacteriaceae.g__Alloiococcus	0.828692	0.00182809	0.777128	0.00145566	1.03157	3.12895e-05	0.750228	0.00627832	0.760014	0.00409707	0.767352	0.00112203	0.97998	0.00062529	0.691708	0.00902224	0.959526	0.000344895	0.851875	0.000700203	1.16575	3.29738e-05	0.840123	0.00227289	0.899189	0.000504192	0.842095	0.000349924	1.12259	3.26299e-05	0.830728	0.00126404	0.881159	0.00187261	6.28042
k__Bacteria.p__Proteobacteria.c__Alphaproteobacteria.o__Rhizobiales.f__Rhodobiaceae.g__Parvibaculum	0.963081	0.00437244	0.767967	0.0189281	0.764488	0.019258	0.788111	0.0180993	0.929776	0.00416212	0.790104	0.00966551	0.749832	0.0161421	0.770869	0.0150503	1.1508	0.00132949	0.888881	0.0121693	0.949092	0.00587592	0.937388	0.00847945	1.06618	0.00224888	0.865069	0.00965171	0.874828	0.0085545	0.920377	0.00614627	0.886053	0.0100083	4.60434
k__Viruses.f__Caliciviridae.g__Vesivirus	0.666847	0.0258188	0.962374	0.00207746	0.82704	0.00164068	0.75317	0.00543193	0.663404	0.0262194	0.996671	3.31147e-05	0.833142	0.00158821	0.751875	0.00603197	0.895062	0.0033913	1.10597	1.15294e-05	1.04188	7.48216e-05	0.919846	0.000700654	0.805905	0.00719189	1.09247	1.20846e-05	0.962071	0.000255606	0.920283	0.000545336	0.887375	0.00506405	5.28559
k__Bacteria.p__Actinobacteria.c__Actinobacteria.o__Propionibacteriales.f__Nocardioidaceae.g__Kribbella	0.948618	0.00223653	0.837514	0.00569121	0.816904	0.00905468	0.79359	0.00771007	0.882018	0.00245743	0.842418	0.00217279	0.769686	0.00833276	0.742324	0.00735866	1.088	0.000358226	0.925667	0.00260168	0.970365	0.00148576	0.899074	0.00228621	1.03752	0.000490879	0.916998	0.00176512	0.942626	0.00141382	0.892567	0.00139305	0.894118	0.00355056	5.64065
k__Bacteria.p__Proteobacteria.c__Alphaproteobacteria.o__Rhizobiales.f__Methylocystaceae.g__Terasakiella	0.879032	0.00651361	1.03863	1.11997e-05	0.728293	0.00801256	0.684403	0.0118537	0.827218	0.00101706	1.02709	1.13439e-06	0.730084	0.0049841	0.674809	0.00880012	1.03285	0.000132175	1.13787	2.39883e-06	0.953035	0.00103975	0.845711	0.00376398	0.976973	0.000153067	1.12662	7.17007e-07	0.862861	0.00109705	0.846453	0.00208412	0.898246	0.00309167	5.77904
k__Bacteria.p__Proteobacteria.c__Alphaproteobacteria.o__Rhodobacterales.f__Rhodobacteraceae.g__Gemmobacter	0.945437	0.00595597	0.889814	0.00328018	0.803461	0.014264	0.756725	0.0249584	0.917438	0.0018844	0.873895	0.0011387	0.770113	0.0101259	0.707766	0.0202825	1.1284	0.000513019	0.965719	0.00204727	0.999844	0.00257529	0.886318	0.0103776	1.04761	0.000912163	0.95092	0.00126715	0.907771	0.00432685	0.87678	0.00689378	0.901751	0.00692521	4.97259
k__Bacteria.p__Cyanobacteria.o__Chroococcales.g__Dactylococcopsis	0.95012	8.33703e-06	0.82531	9.19392e-05	0.834322	6.15386e-05	0.823617	0.000708009	0.87785	1.90883e-05	0.814967	1.0241e-05	0.812473	1.5057e-05	0.788791	1.85633e-05	1.08653	4.11777e-06	0.91131	5.22682e-05	1.0333	3.76898e-06	0.948308	1.10136e-05	1.00133	8.35407e-06	0.885402	2.38213e-05	0.989627	8.27895e-06	0.932752	3.51247e-06	0.90725	6.54943e-05	9.63355
k__Bacteria.p__Firmicutes.c__Clostridia.o__Thermoanaerobacterales.f__Thermoanaerobacteraceae.g__Carboxydothermus	0.989902	0.00374356	0.83673	0.0109003	0.879138	0.0110547	0.833222	0.0202532	0.920439	0.00487105	0.826706	0.00714945	0.827896	0.0119189	0.768504	0.0217647	1.12877	0.00126419	0.924296	0.00767346	1.03862	0.00341632	0.930791	0.0116425	1.04505	0.00217663	0.90042	0.00582217	0.979298	0.00446466	0.913864	0.00856293	0.921479	0.00854242	4.76271
k__Bacteria.p__Proteobacteria.c__Epsilonproteobacteria.o__Campylobacterales.f__Campylobacteraceae.g__Sulfurospirillum	0.960928	0.000272305	0.841428	0.000725436	0.846547	0.000755257	0.809054	0.00186963	0.923458	0.000161102	0.830184	0.00021781	0.810171	0.000545099	0.795397	0.000819116	1.14535	1.74115e-05	0.941197	0.000292747	1.01426	7.13449e-05	0.962974	0.000270134	1.07897	3.79458e-05	0.930235	0.000176268	0.944016	0.000142701	0.967613	0.000128659	0.925111	0.000406435	7.80809
k__Bacteria.p__Cyanobacteria.o__Pleurocapsales.g__Pleurocapsa	0.973977	0.000228679	0.846488	0.000464799	0.893285	0.000782815	0.815343	0.00224526	0.894701	0.000498528	0.841527	0.00017358	0.845205	0.00269516	0.795332	0.00416213	1.08401	8.62279e-06	0.951623	0.000102507	1.04338	0.000114426	0.939088	0.00124794	1.03547	1.80826e-05	0.940324	7.03238e-05	0.960878	0.00137625	0.9499	0.000241516	0.925658	0.000901914	7.01099
k__Bacteria.p__Proteobacteria.c__Gammaproteobacteria.o__Nevskiales.f__Sinobacteraceae.g__Steroidobacter	0.97437	0.00538243	0.891747	0.0087323	0.859562	0.0136009	0.797256	0.0196989	0.918828	0.0065918	0.88411	0.00514375	0.82414	0.0132347	0.753058	0.0201834	1.12147	0.00134968	0.984682	0.00418516	1.02235	0.00286891	0.907792	0.00769242	1.05604	0.00119585	0.978584	0.00179841	0.956108	0.00273032	0.89963	0.00373542	0.926858	0.00738277	4.90861
k__Bacteria.p__Actinobacteria.c__Actinobacteria.o__Micrococcales.f__Promicromonosporaceae.g__Isoptericola	1.04977	0.00473207	0.827172	0.0212117	0.919973	0.0156076	0.871138	0.0338021	0.982453	0.00421605	0.803816	0.0125013	0.87558	0.0121369	0.8067	0.0262336	1.16299	0.00129799	0.895985	0.0126991	1.05415	0.00393147	0.919007	0.0144364	1.079	0.00156371	0.879794	0.00762787	0.970959	0.00455864	0.928248	0.00855275	0.939172	0.0115693	4.4594
k__Bacteria.p__Deferribacteres.c__Deferribacteres.o__Deferribacterales.f__Deferribacteraceae.g__Geovibrio	0.98421	0.000127616	0.885979	0.000348519	0.880918	0.000587687	0.852086	0.00282593	0.910636	0.000333701	0.865024	5.23183e-05	0.837902	0.00032185	0.807464	0.000200349	1.11336	6.55797e-05	0.95407	0.000150193	1.04329	4.39163e-05	0.964344	8.95153e-05	1.05837	6.61932e-05	0.944306	5.66193e-05	1.00552	3.86058e-05	0.957814	2.96488e-05	0.941581	0.00033364	8.00545
k__Bacteria.p__Proteobacteria.c__Gammaproteobacteria.o__Chromatiales.f__Chromatiaceae.g__Nitrosococcus	1.03805	0.00237174	0.823323	0.0117025	0.843849	0.0104089	0.798388	0.0190185	1.00332	0.00345953	0.843697	0.00820519	0.806021	0.014728	0.791625	0.0191163	1.22462	0.000544867	0.927024	0.00774269	1.00333	0.00330493	0.959997	0.00693151	1.16676	0.000744856	0.917998	0.00535258	0.974265	0.00325038	0.953511	0.00466119	0.942236	0.00759648	4.88007
k__Bacteria.p__Firmicutes.c__Bacilli.o__Bacillales.f__Bacillaceae.g__Amphibacillus	0.983854	0.000238863	0.910593	0.00041929	0.885379	0.000831917	0.835412	0.0012926	0.927992	0.000315382	0.901422	0.000174785	0.84385	0.000830594	0.785309	0.0014879	1.13821	3.90633e-05	1.0125	0.000246755	1.04542	0.000114578	0.943083	0.00050617	1.0668	6.61162e-05	0.993549	0.000108656	0.982198	0.000166961	0.933115	0.00022829	0.949293	0.000441745	7.72478
k__Archaea.p__Euryarchaeota.g__Aciduliprofundum	0.983641	8.86495e-06	0.874479	8.62716e-06	0.934008	3.12895e-05	0.873103	6.60837e-05	0.917984	9.98088e-06	0.872725	1.50808e-06	0.891503	8.98811e-06	0.855582	3.19901e-05	1.12432	7.52968e-08	0.985187	1.01085e-06	1.09085	5.488e-07	1.00266	3.14358e-06	1.03046	3.23743e-07	0.96511	6.83587e-07	1.04761	2.6526e-06	0.995377	2.54766e-06	0.965288	1.11449e-05	11.4045
k__Bacteria.p__Proteobacteria.c__Gammaproteobacteria.o__Chromatiales.f__Ectothiorhodospiraceae.g__Arhodomonas	1.02688	1.79652e-06	0.92757	1.76358e-06	0.896193	3.12895e-05	0.823252	3.14852e-05	0.969829	2.63864e-06	0.947383	3.56424e-08	0.880135	5.69788e-05	0.836876	4.6229e-06	1.16867	1.05412e-08	1.05349	5.76226e-07	1.08083	1.10974e-06	0.982611	3.26754e-05	1.10853	1.61926e-07	1.04274	6.59228e-08	0.99798	2.82728e-06	0.98199	3.62255e-08	0.982811	1.05046e-05	11.4637
k__Bacteria.p__Bacteroidetes.c__Flavobacteriia.o__Flavobacteriales.f__Flavobacteriaceae.g__Nonlabens	1.09869	0.00672935	0.856169	0.0275944	0.857483	0.0296857	0.854301	0.0320198	1.05226	0.00818919	0.872692	0.0188868	0.821636	0.0328983	0.827536	0.032554	1.28128	0.00105563	0.978474	0.010664	1.02782	0.00716678	1.00707	0.00929193	1.23074	0.00161455	0.970426	0.00931624	0.987667	0.00832425	1.00397	0.00746808	0.983013	0.0152162	4.1854
k__Bacteria.p__Proteobacteria.c__Gammaproteobacteria.o__Aeromonadales.f__Aeromonadaceae.g__Tolumonas	1.04849	4.98252e-06	0.936462	2.55125e-05	0.912002	0.000214808	0.881531	0.000567521	0.988137	2.73751e-05	0.914592	2.21932e-06	0.90457	1.1903e-05	0.848665	2.35956e-05	1.19877	7.12696e-07	1.00858	3.00806e-05	1.10908	4.05768e-06	1.00568	2.26218e-05	1.11616	1.32395e-05	1.00045	1.07721e-05	1.04586	1.78571e-05	0.998971	7.41677e-06	0.994876	6.15422e-05	9.69579
k__Bacteria.p__Proteobacteria.c__Betaproteobacteria.o__Neisseriales.f__Chromobacteriaceae.g__Microvirgula	1.05411	0.000470208	0.966797	6.12794e-06	0.872288	0.000347205	0.860913	0.000196409	0.982863	1.36686e-05	0.951949	8.38469e-07	0.866096	0.000223788	0.859555	0.000186477	1.17496	4.56231e-07	1.03858	1.50712e-06	1.08564	0.000134756	1.02878	6.87383e-05	1.11159	5.26773e-07	1.02668	2.35058e-07	1.03421	8.26147e-05	1.01339	1.75007e-05	0.995525	0.000109441	9.12012
k__Bacteria.p__Proteobacteria.c__Betaproteobacteria.o__Methylophilales.f__Methylophilaceae.g__Methylobacillus	1.05647	0.00175728	0.96788	0.0031602	0.955411	0.00407629	0.889858	0.00645084	0.996534	0.00254938	0.958038	0.00212524	0.904142	0.0049841	0.839756	0.00790327	1.20583	0.000666864	1.06823	0.00247109	1.10572	0.00140412	0.99753	0.00388544	1.13772	0.00130657	1.04901	0.00215771	1.06826	0.00197192	0.987562	0.00302543	1.01175	0.00311848	5.77041
k__Bacteria.p__Proteobacteria.c__Betaproteobacteria.o__Burkholderiales.f__Comamonadaceae.g__Diaphorobacter	1.08592	0.00455969	0.970547	0.0211844	0.878814	0.0145747	0.779798	0.0317685	1.09306	0.00614518	1.02238	0.0022016	0.881681	0.0131725	0.77707	0.0294796	1.33254	0.00254583	1.143	0.00129304	1.09197	0.00225016	0.936503	0.0105159	1.22806	0.00182969	1.11419	0.000884681	1.01134	0.00335601	0.92484	0.00713586	1.01698	0.00955609	4.65058
k__Bacteria.p__Proteobacteria.c__Deltaproteobacteria.o__Bdellovibrionales.f__Bacteriovoracaceae.g__Bacteriovorax	0.858789	0.0206885	0.835083	0.0355775	1.15026	0.000901502	0.953651	0.00894485	0.816166	0.029714	0.879564	0.0136006	1.16432	0.000471079	0.890585	0.00877063	1.03224	0.0113722	0.931023	0.0220519	1.37143	0.00015143	1.05925	0.00415605	0.991694	0.0140797	0.988531	0.0111943	1.28459	0.000276585	1.08525	0.00276622	1.01828	0.0115448	4.46152
k__Bacteria.p__Verrucomicrobia.c__Verrucomicrobiae.o__Verrucomicrobiales.f__Verrucomicrobiaceae.g__Haloferula	1.08038	0.0120091	0.98004	0.0196506	0.933259	0.0301924	0.918581	0.0252378	1.01308	0.0110441	0.969454	0.010362	0.874	0.0282553	0.867178	0.0218538	1.21996	0.00377164	1.08048	0.00985067	1.07641	0.0106431	1.02407	0.0111831	1.16847	0.00400966	1.06666	0.00664356	1.04483	0.00933089	1.01744	0.00717526	1.02089	0.0138258	4.28122
k__Bacteria.p__Proteobacteria.c__Betaproteobacteria.o__Neisseriales.f__Neisseriaceae.g__Vitreoscilla	1.09334	0.00178508	0.997458	0.00300433	0.935257	0.012559	0.821801	0.0241743	1.03141	0.00297519	1.00167	0.00192336	0.929885	0.00713194	0.826875	0.0136199	1.23782	0.000425776	1.11161	0.00122764	1.13561	0.0012312	0.98796	0.004129	1.18699	0.000399867	1.10015	0.00058943	1.06524	0.00127637	0.976383	0.00223602	1.02747	0.00491802	5.31485
k__Bacteria.p__Verrucomicrobia.c__Opitutae.o__Opitutales.f__Opitutaceae.g__Cephaloticoccus	0.980832	0.00786401	1.08852	0.00103551	0.853197	0.0240831	1.1117	0.00339385	0.909998	0.0125808	1.08147	0.000817949	0.802994	0.0280134	1.05406	0.00277743	1.10404	0.00350497	1.14799	0.00102964	0.995916	0.00884372	1.19612	0.00114847	1.01967	0.00595002	1.1363	0.000657927	0.913664	0.0136805	1.19201	0.000692553	1.03678	0.00725461	4.92612
k__Bacteria.p__Fusobacteria.c__Fusobacteriia.o__Fusobacteriales.f__Fusobacteriaceae.g__Ilyobacter	1.00687	0.00531678	1.23661	0.00395676	0.846183	0.0130174	0.773774	0.0238951	0.995753	0.00430681	1.24833	8.45446e-06	0.842495	0.00870394	0.761619	0.0178242	1.25236	0.00174207	1.36133	1.71869e-05	1.06251	0.00188746	0.930967	0.00767592	1.14165	0.00138962	1.33813	5.45851e-06	0.974786	0.00254037	0.916513	0.00422944	1.04312	0.00603231	5.11062
k__Bacteria.p__Proteobacteria.c__Deltaproteobacteria.o__Desulfuromonadales.f__Desulfuromonadaceae.g__Desulfuromonas	1.10102	0.00136545	1.04265	0.0155599	0.914903	0.00297571	0.843468	0.00669365	1.09923	0.00308165	1.05579	6.19092e-05	0.91312	0.00159732	0.829595	0.00418941	1.31098	8.63403e-06	1.16559	5.77956e-05	1.12683	0.000166162	0.993243	0.00114847	1.24129	1.80826e-05	1.15491	3.50479e-05	1.04379	0.00034736	0.998387	0.000692431	1.05217	0.00237494	6.04278
k__Bacteria.p__Proteobacteria.c__Alphaproteobacteria.o__Sphingomonadales.f__Sphingomonadaceae.g__Sandarakinorhabdus	1.02322	0.0124955	1.17053	0.0010441	0.859441	0.0260457	0.959222	0.00998614	1.00049	0.0149643	1.15982	0.000539529	0.856214	0.0213797	0.960166	0.0144493	1.24549	0.00297419	1.24534	0.00119225	1.06894	0.00882749	1.14534	0.00932281	1.18704	0.0101627	1.23864	0.000610925	1.03756	0.00781169	1.13461	0.00788769	1.08075	0.00935587	4.67175
k__Bacteria.p__Proteobacteria.c__Alphaproteobacteria.o__Rhodobacterales.f__Rhodobacteraceae.g__Wenxinia	1.04864	0.0121427	1.16862	0.00207781	0.848001	0.0477898	1.10308	0.0076892	0.97693	0.0141896	1.16109	0.000997547	0.837083	0.0397572	1.03254	0.00813466	1.18328	0.00486612	1.2533	0.00125798	1.0477	0.0129938	1.18428	0.00440926	1.10243	0.00620363	1.23006	0.000740921	0.9649	0.0187133	1.17567	0.00255251	1.08235	0.0115323	4.46261
k__Bacteria.p__Proteobacteria.c__Alphaproteobacteria.o__Caulobacterales.f__Caulobacteraceae.g__Woodsholea	1.14205	0.000846471	1.04834	0.00167548	1.03229	0.00211808	0.974403	0.00303398	1.08212	0.00106838	1.03851	0.000959195	0.988852	0.0022007	0.9243	0.00363123	1.29141	0.000299175	1.12841	0.00189361	1.19043	0.000637471	1.08207	0.00185786	1.2233	0.000581228	1.11458	0.00156561	1.1365	0.0010609	1.07211	0.00136933	1.09185	0.00154992	6.46955
k__Bacteria.p__Proteobacteria.c__Deltaproteobacteria.o__Desulfobacterales.f__Desulfobacteraceae.g__Desulfatiglans	1.27846	6.0575e-06	0.790854	0.0117633	1.14793	4.69063e-05	1.07116	0.000118723	1.21833	3.8313e-06	0.770847	0.00652018	1.10822	2.29365e-05	1.02092	7.05534e-05	1.43725	2.07235e-06	0.865416	0.0106165	1.3125	1.16956e-05	1.18107	8.25137e-05	1.36196	2.59108e-06	0.855994	0.00620888	1.24647	2.36604e-05	1.17471	2.68402e-05	1.11513	0.00222045	6.11005
k__Bacteria.p__Proteobacteria.c__Alphaproteobacteria.o__Rhodobacterales.f__Rhodobacteraceae.g__Dinoroseobacter	1.19494	0.00475469	1.08834	0.00860502	1.07466	0.0100004	1.00243	0.0141956	1.13501	0.00567867	1.07861	0.00574088	1.02819	0.0104496	0.952329	0.0152724	1.34431	0.0017856	1.18881	0.0058555	1.22977	0.00343934	1.1101	0.00805313	1.27619	0.00285856	1.16993	0.00499441	1.19079	0.00430688	1.10014	0.00643936	1.13529	0.00702688	4.95801
k__Bacteria.p__Proteobacteria.c__Alphaproteobacteria.g__Micavibrio	1.2465	0.00854101	1.09789	0.0187397	1.08298	0.0207611	0.979479	0.0338021	1.18657	0.00951043	1.08809	0.0130566	1.03955	0.0204177	0.929376	0.0357276	1.39586	0.00335148	1.19844	0.0121693	1.24112	0.00801307	1.08715	0.0200248	1.32775	0.00432384	1.1804	0.00939322	1.1779	0.00949462	1.07718	0.0148598	1.14601	0.0151366	4.19064
k__Bacteria.p__Actinobacteria.c__Actinobacteria.o__Kineosporiales.f__Kineosporiaceae.g__Kineosporia	1.16826	0.00966814	1.05593	0.0179227	1.22719	0.00494252	1.01121	0.0182916	1.10197	0.00918109	1.0353	0.0107156	1.17035	0.00404121	0.959965	0.0161776	1.30891	0.00334745	1.12231	0.0121693	1.37206	0.00139831	1.11687	0.00885462	1.25633	0.00365552	1.11079	0.00864843	1.3377	0.00129642	1.11011	0.00580632	1.15408	0.0085073	4.76683
k__Bacteria.p__Proteobacteria.c__Alphaproteobacteria.o__Rhodospirillales.f__Acetobacteraceae.g__Acidocella	1.24691	0.000682501	1.13727	0.00138601	1.11622	0.00200431	1.04096	0.00339385	1.18985	0.00074909	1.13166	0.000703961	1.07463	0.00192188	0.992398	0.00368669	1.38986	0.000213262	1.2078	0.00176781	1.26671	0.000574637	1.13874	0.00199842	1.32601	0.000448505	1.21239	0.00155897	1.20801	0.00108139	1.13584	0.00154987	1.17595	0.00148257	6.51398
k__Bacteria.p__Proteobacteria.c__Alphaproteobacteria.o__Rhizobiales.f__Phyllobacteriaceae.g__Chelativorans	1.25783	0.00162755	1.09377	0.00513608	1.12691	0.00420803	1.04177	0.00710539	1.19499	0.00224145	1.10887	0.00296831	1.09132	0.00448236	0.991665	0.00822056	1.40428	0.00087084	1.2341	0.0035163	1.29254	0.00174371	1.14944	0.00524179	1.34624	0.0011735	1.20733	0.00286386	1.26909	0.00171764	1.13947	0.00363064	1.18435	0.00354675	5.64172
k__Bacteria.p__Proteobacteria.c__Gammaproteobacteria.o__Enterobacteriales.f__Enterobacteriaceae.g__Kluyvera	1.25131	0.0116501	1.01592	0.0324179	1.22091	0.0125779	1.06885	0.035125	1.23089	0.00924227	1.02114	0.0199247	1.18451	0.0108002	1.04213	0.0296896	1.4185	0.00231814	1.08886	0.0171888	1.35486	0.00331785	1.15647	0.01504	1.34864	0.00341612	1.08464	0.0125627	1.29983	0.0037923	1.18943	0.00981844	1.18606	0.0143051	4.24714
k__Bacteria.p__Proteobacteria.c__Alphaproteobacteria.o__Rhodospirillales.f__Acetobacteraceae.g__Rubritepida	1.3258	0.00215972	1.0928	0.012047	1.14896	0.00754061	1.03202	0.0141956	1.26063	0.00295659	1.09357	0.0081612	1.1068	0.00850999	0.983392	0.0161627	1.45908	0.00055328	1.13272	0.00826471	1.30024	0.00199759	1.13227	0.00633436	1.41465	0.000619622	1.13714	0.00548482	1.24473	0.00217836	1.1301	0.00414749	1.18718	0.00633211	5.06212
k__Bacteria.p__Proteobacteria.c__Alphaproteobacteria.o__Rhizobiales.g__Methyloceanibacter	1.2763	3.31387e-05	1.10072	0.000119659	1.09209	0.000157675	1.07067	0.000196636	1.22202	6.62257e-06	1.11287	1.74377e-05	1.06622	6.47501e-05	1.02057	0.000114897	1.43132	2.82886e-06	1.22457	9.74541e-05	1.29086	1.97939e-05	1.17834	0.000110466	1.36321	6.47731e-06	1.19939	7.15467e-05	1.21221	4.99614e-05	1.16837	5.47085e-05	1.18936	7.02533e-05	9.5634
k__Bacteria.p__Verrucomicrobia.c__Spartobacteria.g__Terrimicrobium	1.20875	0.00189456	1.09053	0.00399831	1.3338	0.000280846	1.00733	0.00733656	1.14257	0.00184834	1.06999	0.00197945	1.27392	0.000221318	0.957745	0.00639633	1.35689	0.000566201	1.15803	0.00286402	1.47961	6.60509e-05	1.12345	0.0033004	1.30558	0.000671568	1.15114	0.00183789	1.43067	7.18691e-05	1.1141	0.00208412	1.20025	0.00221362	6.11313
k__Bacteria.p__Proteobacteria.c__Alphaproteobacteria.o__Rhodobacterales.f__Rhodobacteraceae.g__Pseudorhodobacter	1.32679	0.00044408	1.21432	0.000914607	1.18836	0.0014407	1.10492	0.00254119	1.26933	0.00034689	1.20581	0.000308044	1.14493	0.00104143	1.05482	0.00207911	1.47863	0.000107352	1.31625	0.000527063	1.3465	0.000326077	1.21259	0.00121204	1.41015	0.000176237	1.29711	0.000338961	1.28328	0.000461659	1.20263	0.00073952	1.25353	0.000812809	7.11501
k__Bacteria.p__Proteobacteria.c__Betaproteobacteria.o__Burkholderiales.f__Alcaligenaceae.g__Derxia	1.42507	0.000216395	1.0084	0.014444	1.25433	0.00267062	1.16867	0.00189575	1.37175	0.000175797	1.0095	0.00798465	1.23388	0.000626295	1.13519	0.00139855	1.56914	7.0695e-05	1.04666	0.013436	1.42397	0.000242418	1.27737	0.00104285	1.50497	7.57202e-05	1.04744	0.00821102	1.35982	0.000269679	1.27202	0.000476746	1.25676	0.00332732	5.70559
k__Bacteria.p__Bacteroidetes.c__Chitinophagia.o__Chitinophagales.f__Chitinophagaceae.g__Flavisolibacter	1.42582	0.00333352	1.03232	0.0377519	1.25297	0.00894662	1.14265	0.0154179	1.36588	0.00292137	1.02521	0.0245111	1.20953	0.00721238	1.09045	0.0139529	1.57518	0.00119516	1.13647	0.0250645	1.41111	0.00304657	1.24733	0.00861178	1.50707	0.00117273	1.11538	0.0172021	1.34788	0.00292434	1.24036	0.00491821	1.25785	0.0111364	4.49753
k__Bacteria.p__Proteobacteria.c__Alphaproteobacteria.g__Thermopetrobacter	1.34835	0.000178273	1.22562	0.000643882	1.21684	0.000599589	1.14164	0.00102673	1.28841	0.000175797	1.21094	0.000281794	1.1734	0.000500786	1.09153	0.000954595	1.49771	6.24452e-05	1.30054	0.000637477	1.37498	0.000169298	1.24931	0.000635339	1.4296	0.00011229	1.2838	0.00043608	1.31175	0.000276585	1.23934	0.000404214	1.27398	0.000443449	7.72093
k__Bacteria.p__Proteobacteria.c__Gammaproteobacteria.o__Xanthomonadales.f__Rhodanobacteraceae.g__Dokdonella	1.35305	0.0121694	1.4564	0.0116265	1.05432	0.0420706	1.07649	0.0440448	1.33538	0.0115093	1.5531	0.00482075	1.03405	0.0413607	1.07691	0.0383605	1.55106	0.00512017	1.61118	0.00813509	1.22084	0.0217581	1.23255	0.0253798	1.46802	0.00620512	1.59933	0.00465541	1.15231	0.0239649	1.22904	0.0178784	1.31275	0.0199412	3.91497
k__Bacteria.p__Proteobacteria.c__Gammaproteobacteria.o__Enterobacteriales.f__Enterobacteriaceae.g__Proteus	1.6919	0.00432071	1.09956	0.0303062	1.47684	0.00194588	1.38671	0.00543193	1.71171	0.00154893	1.09282	0.0224309	1.43509	0.00183673	1.3098	0.00655181	1.92943	0.00118404	1.19276	0.0300809	1.63637	0.00107073	1.55239	0.00322411	1.83671	0.00124554	1.15997	0.0217448	1.57176	0.000951024	1.53491	0.00164043	1.47617	0.00846966	4.77126
k__Bacteria.p__Planctomycetes.c__Planctomycetia.o__Planctomycetales.f__Isosphaeraceae.g__Isosphaera	1.58609	0.000247874	1.41952	0.000952567	1.42713	0.000828017	1.32624	0.00147341	1.5191	0.000217708	1.39606	0.000381139	1.3837	0.000616639	1.27436	0.00115684	1.72629	8.53982e-05	1.48487	0.000772172	1.58527	0.000237966	1.43133	0.000787497	1.66734	0.000100758	1.48147	0.000450954	1.52205	0.000276585	1.42586	0.000462982	1.47854	0.000565531	7.47774
k__Bacteria.p__Proteobacteria.c__Alphaproteobacteria.o__Rhizobiales.f__Bradyrhizobiaceae.g__Tardiphaga	1.74702	0.000813836	1.2962	0.0151256	1.49033	0.00488234	1.37251	0.00791397	1.68417	0.00105045	1.28562	0.0118094	1.44073	0.00545838	1.32561	0.00856695	1.91733	0.00411061	1.39818	0.00905796	1.64481	0.00156949	1.48788	0.00376398	1.8401	0.000342529	1.38404	0.00760636	1.60923	0.00180501	1.47766	0.00293472	1.52509	0.00542572	5.2166
k__Bacteria.p__Planctomycetes.c__Planctomycetia.o__Planctomycetales.f__Isosphaeraceae.g__Singulisphaera	1.90145	0.00413357	1.62868	0.0122116	2.1511	0.000438288	1.54039	0.0157088	1.83156	0.00418777	1.60882	0.00819059	2.10766	0.000342999	1.48871	0.0148887	2.03923	0.0021994	1.69833	0.0106165	2.30924	0.00017076	1.64572	0.01066	1.99223	0.00224937	1.69574	0.00770996	2.24601	0.000205582	1.64024	0.00787675	1.84532	0.00636192	5.05743
k__Bacteria.p__Actinobacteria.c__Actinobacteria.o__Micrococcales.f__Micrococcaceae.g__Yaniella	2.01664	0.00393945	2.15096	0.00428351	1.72801	0.0143512	1.86732	0.0140409	1.96441	0.00344095	2.23232	0.00144956	1.62123	0.0143674	1.79631	0.00443397	2.17371	0.00122315	2.31366	0.00212692	1.83645	0.00577206	1.95394	0.00228683	2.1056	0.00162731	2.2891	0.00178543	1.76239	0.00711527	1.94397	0.00179804	1.98475	0.00525262	5.24903
coef: the model coefficient value (effect size). qval: the FDR adjusted P values. MaAsLin2 was applied on five microbial abundance data (i.e., NR, LR, CR, PR, and SR) with any of four clusterings (i.e., NR-clustering, LR-clustering, CR-clustering, and PR-clustering).

## Sheet: Table S5
Table S5: Chi-squared test of genomic events between two clusters (MS1 & MS2) in four clusterings.
	NR							LR							CR							PR
Hugo_Symbol	MS1	MS2	pval	or	ci.up	ci.low	adjPval	MS1	MS2	pval	or	ci.up	ci.low	adjPval	MS1	MS2	pval	or	ci.up	ci.low	adjPval	MS1	MS2	pval	or	ci.up	ci.low	adjPval
11p15.5	6	0	0.174511	Inf	Inf	0.480575	1	6	0	0.169014	Inf	Inf	0.583993	1	5	1	0.400241	3.21451	159.277	0.333897	1	6	0	0.169014	Inf	Inf	0.583993	1
11q14.1	7	0	0.182225	Inf	Inf	0.597021	1	7	0	0.0889571	Inf	Inf	0.726641	1	6	1	0.244435	3.94237	190.274	0.440975	1	7	0	0.0889571	Inf	Inf	0.726641	1
12q14.1	6	2	1	1.22136	13.3736	0.196018	1	5	3	0.709746	0.78277	5.49154	0.13767	1	5	3	1	1.00765	7.02722	0.178649	1	6	2	1	1.4926	16.2565	0.241595	1
13q14.2	5	0	0.313512	Inf	Inf	0.369247	1	5	0	0.167523	Inf	Inf	0.447933	1	5	0	0.150376	Inf	Inf	0.569231	1	5	0	0.167523	Inf	Inf	0.447933	1
14q11.2	7	0	0.182225	Inf	Inf	0.597021	1	7	0	0.0889571	Inf	Inf	0.726641	1	7	0	0.0407479	Inf	Inf	0.927512	1	7	0	0.0889571	Inf	Inf	0.726641	1
16p13.3	8	4	0.733547	0.768696	3.92625	0.177866	1	8	4	1	0.955129	4.83397	0.223907	1	6	6	0.351433	0.552102	2.32476	0.130682	1	7	5	0.510698	0.626269	2.82218	0.149407	1
16q22.1	8	1	0.432687	3.52907	165.919	0.425649	1	8	1	0.25716	4.30012	201.372	0.522612	1	8	1	0.141411	5.50433	256.886	0.673284	1	8	1	0.25716	4.30012	201.372	0.522612	1
17q11.2	4	0	0.320016	Inf	Inf	0.263292	1	4	0	0.297778	Inf	Inf	0.318855	1	4	0	0.290941	Inf	Inf	0.404204	1	4	0	0.297778	Inf	Inf	0.318855	1
17q21.31	6	0	0.174511	Inf	Inf	0.480575	1	5	1	0.657446	2.52723	125.64	0.261033	1	5	1	0.400241	3.21451	159.277	0.333897	1	5	1	0.657446	2.52723	125.64	0.261033	1
17q24.2	7	2	1	1.45167	15.5133	0.246316	1	5	4	0.460956	0.56303	3.1357	0.108632	1	5	4	0.722047	0.729868	4.03386	0.142138	1	5	4	0.460956	0.56303	3.1357	0.108632	1
17q25.3	7	0	0.182225	Inf	Inf	0.597021	1	5	2	1	1.22034	13.7406	0.182251	1	6	1	0.244435	3.94237	190.274	0.440975	1	5	2	1	1.22034	13.7406	0.182251	1
19p13.12	6	1	0.665839	2.54566	123.758	0.281078	1	6	1	0.416854	3.09313	149.793	0.343926	1	6	1	0.244435	3.94237	190.274	0.440975	1	6	1	0.416854	3.09313	149.793	0.343926	1
19q12	4	1	1	1.63747	84.888	0.150044	1	4	1	1	1.98422	102.488	0.182876	1	4	1	0.644587	2.51881	129.679	0.233312	1	4	1	1	1.98422	102.488	0.182876	1
1p36.23	12	3	0.533579	1.75542	10.8018	0.405944	1	10	5	1	0.952988	4.04078	0.253984	1	10	5	0.774185	1.2594	5.29131	0.340208	1	12	3	0.360478	2.17957	13.3129	0.510218	1
20p12.1	3	1	1	1.20862	66.5695	0.0909715	1	3	1	1	1.46255	80.2759	0.110616	1	3	1	1	1.85289	101.389	0.140735	1	3	1	1	1.46255	80.2759	0.110616	1
22q12.1	15	3	0.246524	2.35114	14.1804	0.563771	1	14	4	0.39256	1.91874	9.03966	0.51214	1	14	4	0.167397	2.54416	11.9068	0.686961	1	16	2	0.0420587	5.02188	49.0926	1.02535	1
2q37.3	6	0	0.174511	Inf	Inf	0.480575	1	6	0	0.169014	Inf	Inf	0.583993	1	6	0	0.0778037	Inf	Inf	0.743758	1	6	0	0.169014	Inf	Inf	0.583993	1
3q13.31	13	6	0.774207	0.827517	3.12711	0.239562	1	13	6	1	1.05483	3.93275	0.311619	1	10	9	0.41435	0.589015	1.93124	0.180507	1	13	6	1	1.05483	3.93275	0.311619	1
4p16.3	4	1	1	1.63747	84.888	0.150044	1	4	1	1	1.98422	102.488	0.182876	1	3	2	1	0.901248	11.4279	0.0967022	1	4	1	1	1.98422	102.488	0.182876	1
4q35.1	14	4	0.566086	1.52846	7.26621	0.401995	1	14	4	0.39256	1.91874	9.03966	0.51214	1	11	7	1	0.935191	3.29257	0.280769	1	15	3	0.151062	2.93549	17.5806	0.712645	1
5p15.33	15	6	1	1	3.72244	0.296508	1	14	7	1	0.948037	3.28031	0.293267	1	14	7	0.792811	1.28985	4.40879	0.406626	1	16	5	0.416819	1.76513	7.09894	0.514519	1
5q35.3	9	3	1	1.23584	7.86814	0.268	1	8	4	1	0.955129	4.83397	0.223907	1	7	5	0.75612	0.821678	3.66858	0.198455	1	8	4	1	0.955129	4.83397	0.223907	1
6q26	5	2	1	1	11.3203	0.148184	1	5	2	1	1.22034	13.7406	0.182251	1	5	2	0.704344	1.56108	17.4832	0.234767	1	6	1	0.416854	3.09313	149.793	0.343926	1
9p21.3	8	0	0.096423	Inf	Inf	0.718591	1	7	1	0.262913	3.68353	175.013	0.431134	1	8	0	0.0216974	Inf	Inf	1.12062	1	8	0	0.0481631	Inf	Inf	0.875985	1
9p23	9	4	1	0.881926	4.4221	0.211171	1	9	4	1	1.09753	5.45296	0.266379	1	8	5	1	0.960539	4.18226	0.243211	1	10	3	0.529119	1.7343	10.8121	0.390667	1
CTNNB1	11	1	0.161922	5.16792	236.306	0.667709	1	10	2	0.31728	2.70732	27.5076	0.511101	1	11	1	0.0251013	8.15563	370.196	1.06927	1	10	2	0.31728	2.70732	27.5076	0.511101	1
MEN1	5	1	0.667711	2.08276	103.936	0.213743	1	5	1	0.657446	2.52723	125.64	0.261033	1	5	1	0.400241	3.21451	159.277	0.333897	1	5	1	0.657446	2.52723	125.64	0.261033	1
PRKAR1A	5	1	0.667711	2.08276	103.936	0.213743	1	5	1	0.657446	2.52723	125.64	0.261033	1	5	1	0.400241	3.21451	159.277	0.333897	1	4	2	1	0.958875	11.33	0.126581	1
RPL22	1	0	1	Inf	Inf	0.0102719	1	1	0	1	Inf	Inf	0.0123428	1	1	0	1	Inf	Inf	0.0155068	1	1	0	1	Inf	Inf	0.0123428	1
TP53	11	1	0.161922	5.16792	236.306	0.667709	1	11	1	0.0900242	6.32606	288.114	0.823941	1	11	1	0.0251013	8.15563	370.196	1.06927	1	10	2	0.31728	2.70732	27.5076	0.511101	1
Xq28	6	1	0.665839	2.54566	123.758	0.281078	1	6	1	0.416854	3.09313	149.793	0.343926	1	6	1	0.244435	3.94237	190.274	0.440975	1	6	1	0.416854	3.09313	149.793	0.343926	1

## Sheet: Table S6
Table S6: Gene Set Enrichment Aanlysis (GSEA) results grouped by MS in four clusterings.
	ID	Description	setSize	enrichmentScore	NES	pvalue	p.adjust	qvalue	rank	leading_edge	core_enrichment
NR	hsa04974	Protein digestion and absorption	70	0.532722	1.8956	0.0010627	0.0521999	0.0455277	2733	tags=44%, list=19%, signal=36%	COL2A1/COL26A1/COL11A1/CTRB2/KCNK5/COL7A1/COL8A1/ELN/COL1A1/ATP1A3/COL1A2/SLC1A5/COL13A1/COL3A1/CPA2/COL9A3/COL4A2/COL5A1/COL18A1/SLC7A7/MME/COL4A1/COL22A1/COL16A1/SLC1A1/SLC8A2/COL5A2/COL6A2/COL5A3/DPP4/COL15A1
	hsa04512	ECM-receptor interaction	74	0.528507	1.88716	0.0010627	0.0521999	0.0455277	1592	tags=42%, list=11%, signal=37%	SV2C/COL2A1/RELN/LAMC3/FRAS1/SPP1/NPNT/SV2A/FN1/THBS1/COL1A1/LAMA1/COL1A2/ITGA11/LAMA2/TNC/COL9A3/LAMB1/IBSP/TNXB/COL4A2/LAMA4/THBS2/FREM2/ITGA9/FREM1/ITGAV/COMP/SDC1/ITGA7/COL4A1
	hsa04110	Cell cycle	122	0.489134	1.84613	0.00102564	0.0521999	0.0455277	2370	tags=41%, list=17%, signal=34%	CCNB2/CDC20/TGFB2/CDC25A/BUB1/PLK1/BUB1B/MYC/CDK6/TTK/PKMYT1/CDK1/CCNA2/ORC1/CDC45/E2F2/SMAD3/MAD2L1/MCM7/ESPL1/SKP2/CDC7/TFDP1/CCNE1/CCNB1/MCM6/TGFB3/SFN/MCM5/PTTG1/MCM2/SMC1B/MAD2L2/DBF4/WEE1/BUB3/CDC25C/MCM4/CDKN2C/YWHAH/CDK2/HDAC2/PRKDC/YWHAQ/CHEK2/MCM3/SMAD4/CDC26/ANAPC1/CHEK1
	hsa04350	TGF-beta signaling pathway	79	0.473572	1.70952	0.00105374	0.0521999	0.0455277	3591	tags=47%, list=25%, signal=35%	GREM2/BMP6/AMH/TGFB2/INHBE/LTBP1/MYC/TGIF2/THBS1/GDF7/BMP7/SMAD3/TFDP1/FMOD/SMAD1/TGFB3/ID2/LEFTY2/IGSF1/SMURF1/FBN1/SMAD4/DCN/RPS6KB2/ZFYVE9/BMP4/GDF6/INHBA/PPP2R1A/TGFB1/SMAD2/PPP2R1B/RHOA/CHRD/ID4/TGFBR1/MAPK1
	hsa03030	DNA replication	35	0.514074	1.62921	0.00111857	0.0521999	0.0455277	4005	tags=63%, list=28%, signal=45%	RFC3/MCM7/FEN1/POLD1/MCM6/MCM5/LIG1/POLD2/MCM2/MCM4/RNASEH1/PRIM1/POLE2/DNA2/MCM3/POLE4/POLE3/POLD3/RFC2/PRIM2/POLA2/RFC1
	hsa04080	Neuroactive ligand-receptor interaction	158	0.39168	1.52428	0.00101317	0.0521999	0.0455277	2249	tags=35%, list=16%, signal=30%	CHRNB4/MC2R/CHRNA3/GRIK5/CHRNA4/SCT/ADRA2A/KISS1/GRIN2D/ADM2/TSHR/GNRHR/HTR4/GRIN3B/BDKRB2/S1PR3/UTS2/GIPR/CHRNA5/CHRNA2/SCTR/CHRNB2/TBXA2R/KISS1R/VGF/CHRNA7/OPRL1/TMEM97/CHRM4/EDNRB/LTB4R/ADORA1/LPAR2/LTB4R2/ADM/PTH2R/S1PR5/HCRTR2/EDN1/PAQR6/GABBR2/CNR1/PTH1R/ADORA2B/P2RY11/DRD4/ADRA1D/PTGER1/C5AR1/ADRA2C/CHRNA1/EDNRA/GRIN2C/QRFPR/GABRD/TACR2
	hsa05217	Basal cell carcinoma	52	0.474516	1.62385	0.00215517	0.075431	0.0657895	1596	tags=31%, list=11%, signal=27%	WNT4/SHH/KIF7/LEF1/FZD7/SMO/WNT11/APC2/GLI3/CTNNB1/GLI1/WNT3/WNT5A/WNT10B/WNT6/AXIN2
	hsa05206	MicroRNAs in cancer	150	0.386573	1.4958	0.0020284	0.075431	0.0657895	3745	tags=41%, list=27%, signal=30%	IGF2BP1/FSCN1/HMGA2/TIMP3/TGFB2/EFNA2/CDC25A/CDCA5/MYC/KIF23/FGFR3/CDK6/APC2/THBS1/HOXD10/SLC7A1/ST14/TNC/WNT3/STMN1/TNXB/E2F2/DNMT1/DNMT3A/CCNE1/EZH2/NRAS/PTGS2/CDC25C/SPRY2/MMP9/EFNA4/HDAC4/HDAC2/EFNA3/ERBB3/NOTCH2/PLCG2/BRCA1/CASP3/MTOR/HMOX1/DICER1/RASSF1/RPTOR/PAK4/VEGFA/CYP24A1/CYP1B1/EFNA1/BCL2/PDCD4/KRAS/RHOA/IRS1/BCL2L2/MAPK1/PIM1/MAP2K1/MCL1/EGFR
	hsa05410	Hypertrophic cardiomyopathy	64	0.473065	1.6585	0.00320856	0.0898396	0.0783563	4060	tags=55%, list=29%, signal=39%	TGFB2/LAMA1/ITGA11/LAMA2/TNNI3/TNNC1/TPM2/CACNB3/CACNA1C/ITGA9/ITGAV/CACNB2/TGFB3/EDN1/RYR2/ITGA7/CACNG2/CACNB1/SGCG/ITGB4/PRKAB2/SLC8A2/ITGB5/PRKAB1/MYL2/ITGB1/MYBPC3/TGFB1/ITGA6/ITGB8/TPM3/CACNB4/CACNA2D2/ITGA4/ATP2A2
	hsa04520	Adherens junction	69	0.448804	1.59099	0.00319149	0.0898396	0.0783563	4897	tags=54%, list=35%, signal=35%	LEF1/NECTIN1/CTNNB1/PTPRF/SNAI2/SMAD3/ACTN1/FARP2/LMO7/NECTIN3/CDH1/ACP1/RAC3/WASF2/NECTIN2/NLK/SMAD4/INSR/WASF3/PARD3/TJP1/WASF1/CTNNA2/RHOA/IQGAP1/TGFBR1/MAPK1/EGFR/FGFR1/SORBS1/CDC42/ERBB2/TCF7L1/NECTIN4/TCF7L2/RAC1/TCF7
LR	hsa04110	Cell cycle	122	0.508559	1.90897	0.00105708	0.0637088	0.053889	2986	tags=45%, list=21%, signal=36%	CCNB2/CDC20/CDC25A/CDK6/TTK/BUB1/BUB1B/SFN/PLK1/MYC/TGFB2/CCNA2/ORC1/CDK1/E2F2/CDC45/SKP2/CDC7/SMAD3/MCM7/TFDP1/CDC25C/MCM5/PKMYT1/MAD2L1/SMC1B/CCNE1/CHEK2/MCM6/CCNB1/DBF4/BUB3/ESPL1/TGFB3/CHEK1/MCM4/CDKN2C/WEE1/MCM2/PTTG1/CDKN2A/YWHAH/MAD2L2/HDAC2/MCM3/CDC26/SMAD4/E2F3/MAD1L1/YWHAQ/RAD21/PRKDC/ORC5/ORC6/CDK2
	hsa04975	Fat digestion and absorption	25	0.623182	1.79708	0.00122549	0.0637088	0.053889	1039	tags=32%, list=7%, signal=30%	APOA1/PNLIPRP2/DGAT2/PLA2G1B/MTTP/PLPP2/ACAT2/PLA2G5
	hsa05217	Basal cell carcinoma	52	0.516291	1.73682	0.00227531	0.0637088	0.053889	2040	tags=33%, list=14%, signal=28%	SHH/WNT4/SMO/KIF7/GLI3/FZD7/WNT11/WNT5A/GLI1/CTNNB1/LEF1/WNT6/WNT16/APC2/FZD4/WNT10B/FZD2
	hsa04350	TGF-beta signaling pathway	79	0.486259	1.73446	0.00110132	0.0637088	0.053889	4730	tags=52%, list=34%, signal=35%	GREM2/IGSF1/INHBE/LTBP1/BMP7/AMH/BMP6/TGIF2/MYC/TGFB2/GDF6/SMAD3/THBS1/TFDP1/FMOD/ID2/GDF7/TGFB3/LEFTY2/PPP2R1B/TGFBR1/RPS6KB2/PPP2R1A/SMAD4/SMAD1/CHRD/MAPK1/SMURF1/SMAD2/INHBA/ZFYVE9/RGMA/PPP2CB/THSD4/FBN1/SMAD7/TGIF1/SMURF2/RHOA/RBX1/CUL1
	hsa04520	Adherens junction	69	0.475036	1.66866	0.00220751	0.0637088	0.053889	4634	tags=51%, list=33%, signal=34%	NECTIN1/PTPRF/SNAI2/CTNNB1/LEF1/SMAD3/CDH1/NECTIN3/FARP2/ACTN1/RAC3/LMO7/ACP1/WASF1/WASF2/ERBB2/TGFBR1/NECTIN2/SMAD4/TJP1/IGF1R/WASF3/PARD3/MAPK1/EGFR/CDC42/NLK/SORBS1/INSR/YES1/TCF7L2/FGFR1/RAC1/RHOA/IQGAP1
	hsa04550	Signaling pathways regulating pluripotency of stem cells	110	0.445796	1.65401	0.00107181	0.0637088	0.053889	3373	tags=36%, list=24%, signal=28%	FGFR4/ISL1/WNT4/FGFR3/INHBE/FZD7/WNT11/WNT5A/MYC/LIFR/ESRRB/MAPK12/JARID2/CTNNB1/WNT6/SMAD3/NRAS/WNT16/TCF3/APC2/ID2/AKT2/MAPK14/FZD4/LEFTY2/WNT10B/MAPK11/DUSP9/FZD2/SMAD4/PAX6/IGF1R/MAPK13/WNT3/SMAD1/MAPK1/PCGF6/SMAD2/INHBA/RIF1
	hsa05410	Hypertrophic cardiomyopathy	64	0.474604	1.64639	0.00223214	0.0637088	0.053889	3092	tags=45%, list=22%, signal=36%	LAMA1/TPM2/TGFB2/TNNC1/TNNI3/CACNB3/ITGA11/LAMA2/ITGA9/MYBPC3/ITGAV/CACNB2/SLC8A2/CACNB1/PRKAB2/CACNA1C/TGFB3/ITGA7/RYR2/SGCG/PRKAB1/ITGB5/ITGA6/EDN1/ITGB8/MYL2/CACNA2D2/ITGA8/ITGB1
	hsa05206	MicroRNAs in cancer	150	0.415356	1.60256	0.00104384	0.0637088	0.053889	3308	tags=39%, list=23%, signal=30%	IGF2BP1/HMGA2/FSCN1/CDC25A/EFNA2/CDK6/FGFR3/CDCA5/TNXB/KIF23/MYC/TGFB2/E2F2/TIMP3/SLC7A1/STMN1/HOXD10/DNMT3A/PTGS2/ERBB3/THBS1/NRAS/CDC25C/TNC/SPRY2/APC2/CCNE1/PDCD4/EZH2/BCL2/PLCG2/HDAC4/ST14/CASP3/DNMT1/SOCS1/CDKN2A/HDAC2/ERBB2/BRCA1/MTOR/CYP1B1/E2F3/DICER1/PDGFRA/EFNA4/WNT3/CYP24A1/NOTCH2/MAPK1/HMOX1/EFNA3/ABCB1/PAK4/ZEB2/SHC4/RPTOR/EGFR
	hsa03040	Spliceosome	127	0.422772	1.59143	0.00210305	0.0637088	0.053889	6701	tags=75%, list=47%, signal=40%	HSPA1A/HSPA6/SNRPA1/ALYREF/PHF5A/NCBP1/SNRPG/HNRNPA1L2/SRSF9/EIF4A3/PRPF38A/PUF60/SNRNP40/PRPF40A/HNRNPM/PRPF4/SF3B4/SF3B2/HSPA8/SF3B6/DHX16/BUD31/SNRNP200/TRA2B/TRA2A/RP9/SRSF3/LSM8/EFTUD2/HNRNPA3/SNRPD2/SRSF7/RBM8A/CDC5L/LSM7/LSM6/SNRPD1/HNRNPA1/SNRPE/PPIE/SMNDC1/SF3A3/HNRNPU/DHX15/HNRNPK/RBM17/SRSF10/LSM5/CDC40/SNRNP27/SNRPC/PPIL1/SART1/LSM4/CHERP/PCBP1/AQR/SF3B1/MAGOH/HNRNPC/PRPF3/U2AF1L4/DDX…
	hsa04218	Cellular senescence	145	0.398734	1.53402	0.00208768	0.0637088	0.053889	2532	tags=28%, list=18%, signal=23%	GATA4/NFATC4/SERPINE1/CXCL8/CCNB2/CDC25A/CDK6/MYC/FOXM1/TGFB2/MYBL2/MAPK12/CCNA2/CDK1/E2F2/SMAD3/NRAS/IGFBP3/ITPR1/CCNE1/CHEK2/CCNB1/NFATC1/AKT2/MAPK14/TGFB3/CHEK1/CALML4/CALM2/LIN9/CDKN2A/MAPK11/TGFBR1/ZFP36L2/TRPV4/MTOR/PPP1CA/TRPM7/MAPK13/E2F3
	hsa04974	Protein digestion and absorption	70	0.476299	1.67659	0.00332963	0.0762873	0.0645288	2801	tags=40%, list=20%, signal=32%	COL2A1/COL11A1/CTRB2/COL8A1/COL26A1/ATP1A3/COL13A1/ELN/COL7A1/KCNK5/SLC1A5/COL22A1/CPA2/COL4A2/COL9A3/SLC7A7/COL24A1/SLC8A2/COL1A2/COL18A1/COL3A1/COL1A1/COL4A1/DPP4/COL16A1/ATP1B2/SLC1A1/COL5A1
	hsa03030	DNA replication	35	0.51736	1.6117	0.00354191	0.0762873	0.0645288	3349	tags=57%, list=24%, signal=44%	FEN1/MCM7/MCM5/MCM6/RFC3/POLD2/POLE4/MCM4/LIG1/POLD1/MCM2/POLE3/PRIM1/MCM3/POLE2/RNASEH1/DNA2/POLD3/POLA2/RFC2
	hsa04115	p53 signaling pathway	70	0.446603	1.57206	0.00332963	0.0762873	0.0645288	1916	tags=27%, list=14%, signal=24%	ADGRB1/SERPINE1/CCNB2/CDK6/SFN/RRM2/CDK1/TP73/GTSE1/THBS1/IGFBP3/CCNE1/CHEK2/CCNB1/BCL2/CHEK1/TP53I3/CASP3/CDKN2A
	hsa04512	ECM-receptor interaction	74	0.45601	1.60978	0.00444444	0.0888889	0.075188	2128	tags=43%, list=15%, signal=37%	COL2A1/SV2C/RELN/LAMC3/FREM2/LAMA1/FRAS1/TNXB/LAMB1/SV2A/FN1/NPNT/SPP1/ITGA11/LAMA2/THBS1/LAMA4/COL4A2/COL9A3/TNC/ITGA9/ITGAV/FREM1/COL1A2/ITGA7/SDC1/IBSP/THBS2/COL1A1/ITGB5/COL4A1/HMMR
CR	hsa05150	Staphylococcus aureus infection	46	-0.784612	-3.25813	0.00588235	0.0714286	0.0555854	1504	tags=65%, list=11%, signal=58%	HLA-DMA/C3AR1/FCGR3A/CFI/ITGB2/C2/C1QB/C1QC/C1QA/FPR1/FCGR1A/SELPLG/FCGR2A/FPR3/HLA-DPB1/ITGAM/HLA-DRA/PTAFR/FCGR3B/HLA-DQB1/HLA-DOA/HLA-DRB1/ITGAL/FCGR2B/HLA-DQA1/HLA-DPA1/HLA-DRB5/CFB/KRT19/C3
	hsa00982	Drug metabolism - cytochrome P450	41	-0.667987	-2.70302	0.00571429	0.0714286	0.0555854	1306	tags=61%, list=9%, signal=55%	ADH1B/GSTA3/ALDH3A1/AOX1/GSTP1/MGST1/CYP2A6/FMO5/ALDH3B2/ADH6/FMO3/GSTM2/MAOB/FMO4/HPGDS/ALDH3B1/CYP3A5/ADH4/UGT2A3/CYP2C8/ADH1C/UGT1A7/GSTA2/CYP3A4/GSTA1
	hsa04940	Type I diabetes mellitus	28	-0.738792	-2.64277	0.0049505	0.0714286	0.0555854	1654	tags=75%, list=12%, signal=66%	HLA-G/HLA-DMA/HLA-C/HLA-E/HLA-F/HLA-B/CD86/IL1B/HLA-A/FAS/HLA-DPB1/CD28/GAD1/HLA-DRA/PRF1/HLA-DQB1/HLA-DOA/HLA-DRB1/HLA-DQA1/HLA-DPA1/HLA-DRB5
	hsa04640	Hematopoietic cell lineage	62	-0.600698	-2.62677	0.00694444	0.0714286	0.0555854	1671	tags=63%, list=12%, signal=56%	CD55/CD59/CD37/KIT/KITLG/HLA-DMA/ITGA4/IL6/CD38/IL1B/IL6R/CSF3R/CD9/FCGR1A/CD33/CD3D/HLA-DPB1/CD8A/CSF2RA/CD7/ITGAM/HLA-DRA/CD44/ITGA5/CSF1/CD4/IL2RA/HLA-DQB1/CSF1R/HLA-DOA/HLA-DRB1/ITGA3/HLA-DQA1/CD14/HLA-DPA1/HLA-DRB5/CD3E/CD2/IL7R
	hsa00980	Metabolism of xenobiotics by cytochrome P450	42	-0.634245	-2.55878	0.00598802	0.0714286	0.0555854	1587	tags=52%, list=11%, signal=47%	ADH1B/AKR1C1/GSTA3/CYP2S1/ALDH3A1/SULT2A1/GSTP1/MGST1/CYP2A6/ALDH3B2/ADH6/GSTM2/HPGDS/ALDH3B1/CYP3A5/ADH4/UGT2A3/ADH1C/UGT1A7/GSTA2/CYP3A4/GSTA1
	hsa05204	Chemical carcinogenesis - DNA adducts	37	-0.619355	-2.40442	0.00534759	0.0714286	0.0555854	1471	tags=43%, list=10%, signal=39%	GSTA3/NAT1/SULT2A1/GSTP1/MGST1/CYP2A6/GSTM2/HPGDS/CYP3A5/UGT2A3/CYP2C8/CYP3A7/UGT1A7/GSTA2/CYP3A4/GSTA1
	hsa04612	Antigen processing and presentation	50	-0.55405	-2.3145	0.00641026	0.0714286	0.0555854	1654	tags=46%, list=12%, signal=41%	HLA-G/HLA-DMA/HLA-C/B2M/HLA-E/HLA-F/HLA-B/HSPA2/CIITA/CTSS/HLA-A/HLA-DPB1/CD8A/KLRD1/HLA-DRA/CD4/HLA-DQB1/HLA-DOA/HLA-DRB1/HLA-DQA1/CD74/HLA-DPA1/HLA-DRB5
	hsa04610	Complement and coagulation cascades	57	-0.513056	-2.18685	0.0070922	0.0714286	0.0555854	1892	tags=47%, list=13%, signal=41%	C1S/PLAU/SERPING1/C1R/CD55/CD59/SERPINA5/F3/THBD/C3AR1/VSIG4/CFI/PROS1/ITGB2/C2/C1QB/C1QC/C1QA/F8/CLU/ITGAM/VTN/C7/CFB/F13A1/C6/C3
	hsa04672	Intestinal immune network for IgA production	27	-0.582437	-2.10428	0.00469484	0.0714286	0.0555854	1678	tags=59%, list=12%, signal=52%	IL15/HLA-DMA/ITGA4/IL6/CXCL12/CD40/CD86/HLA-DPB1/CD28/HLA-DRA/HLA-DQB1/HLA-DOA/HLA-DRB1/HLA-DQA1/HLA-DPA1/HLA-DRB5
	hsa05340	Primary immunodeficiency	26	-0.581081	-2.06378	0.0046729	0.0714286	0.0555854	1369	tags=54%, list=10%, signal=49%	BLNK/CD40/CIITA/ZAP70/LCK/BTK/CD3D/CD8A/IL2RG/CD4/PTPRC/JAK3/CD3E/IL7R
	hsa05416	Viral myocarditis	50	-0.493971	-2.06352	0.00641026	0.0714286	0.0555854	1671	tags=50%, list=12%, signal=44%	CD55/CXADR/HLA-G/HLA-DMA/HLA-C/CD40/HLA-E/HLA-F/HLA-B/CD86/ITGB2/HLA-A/HLA-DPB1/CD28/HLA-DRA/PRF1/SGCD/HLA-DQB1/RAC2/HLA-DOA/HLA-DRB1/ITGAL/HLA-DQA1/HLA-DPA1/HLA-DRB5
	hsa04061	Viral protein interaction with cytokine and cytokine receptor	57	-0.477675	-2.03605	0.0070922	0.0714286	0.0555854	1747	tags=46%, list=12%, signal=40%	TNFRSF10C/CCL4/CXCL9/CXCL14/TNFRSF14/IL6/CXCL10/CXCL12/IL6R/CCR1/CCL13/CCL2/CXCL5/CCL19/IL2RG/CCL5/CSF1/IL2RB/CCR5/CCL14/IL2RA/CSF1R/IL10RA/CCL8/CXCL13/CX3CR1
	hsa04110	Cell cycle	122	0.512521	1.95228	0.00108814	0.0714286	0.0555854	2618	tags=42%, list=19%, signal=34%	CCNB2/CDC20/CDC25A/PLK1/CDC45/BUB1B/BUB1/E2F2/CDK6/MYC/CDK1/CCNA2/TGFB2/PKMYT1/ORC1/CDC7/CDC25C/TTK/CHEK2/ESPL1/SMAD3/SKP2/SFN/MCM7/SMC1B/CCNB1/TFDP1/BUB3/MCM5/CCNE1/MCM6/MAD2L1/PTTG1/TGFB3/DBF4/WEE1/MCM4/MAD2L2/CHEK1/MCM2/ORC6/MCM3/HDAC2/YWHAQ/CDK2/CDC26/CDC6/YWHAH/SMAD4/SMAD2/CDKN2C
	hsa05322	Systemic lupus erythematosus	62	-0.442002	-1.93281	0.00694444	0.0714286	0.0555854	1246	tags=40%, list=9%, signal=37%	CD40/FCGR3A/CD86/C2/C1QB/C1QC/C1QA/H2AJ/FCGR1A/FCGR2A/HLA-DPB1/CD28/HLA-DRA/CTSG/FCGR3B/HLA-DQB1/HLA-DOA/HLA-DRB1/HLA-DQA1/HLA-DPA1/C7/GRIN2A/HLA-DRB5/C6/C3
	hsa04350	TGF-beta signaling pathway	79	0.533603	1.92805	0.00113507	0.0714286	0.0555854	3792	tags=52%, list=27%, signal=38%	GREM2/BMP7/INHBE/AMH/LEFTY2/BMP6/LTBP1/TGIF2/MYC/TGFB2/GDF6/GDF7/SMAD3/ID2/DCN/FMOD/TFDP1/CHRD/IGSF1/TGFB3/THBS1/TGFBR1/RPS6KB2/SMAD7/BMP4/ID4/SMAD9/SMAD4/PPP2R1B/SMAD2/PPP2R1A/MAPK1/SMAD1/SMURF2/RBX1/SMURF1/TGIF1/FBN1/RHOA/SMAD6/ZFYVE9
	hsa05140	Leishmaniasis	61	-0.419643	-1.80042	0.00714286	0.0714286	0.0555854	1605	tags=38%, list=11%, signal=34%	TLR2/HLA-DMA/ITGA4/FCGR3A/IL1B/ITGB2/PRKCB/FCGR1A/FCGR2A/TLR4/HLA-DPB1/NCF4/ITGAM/HLA-DRA/FCGR3B/CYBB/HLA-DQB1/HLA-DOA/HLA-DRB1/HLA-DQA1/HLA-DPA1/HLA-DRB5/C3
	hsa05217	Basal cell carcinoma	52	0.519782	1.76741	0.00236128	0.0714286	0.0555854	2988	tags=44%, list=21%, signal=35%	KIF7/WNT4/SMO/WNT3/FZD7/SHH/WNT11/LEF1/GLI3/GLI1/CTNNB1/WNT10B/WNT6/WNT5A/APC2/PTCH2/AXIN2/BMP4/TCF7/FZD2/WNT16/FZD4/TCF7L2
	hsa04550	Signaling pathways regulating pluripotency of stem cells	110	0.466167	1.75438	0.00110619	0.0714286	0.0555854	3173	tags=38%, list=22%, signal=30%	ISL1/WNT4/INHBE/LEFTY2/FGFR3/WNT3/FZD7/MAPK12/WNT11/FGFR4/MYC/CTNNB1/WNT10B/WNT6/JARID2/WNT5A/SMAD3/ID2/LIFR/TCF3/APC2/AKT2/MAPK11/AXIN2/PCGF6/NRAS/MAPK14/BMP4/TCF7/ID4/FZD2/SMAD9/SMAD4/WNT16/SMAD2/FZD4/FGFR2/PAX6/RIF1/KRAS/MAPK1/SMAD1
	hsa04975	Fat digestion and absorption	25	0.600643	1.74624	0.00253807	0.0714286	0.0555854	2272	tags=40%, list=16%, signal=34%	APOA1/PNLIPRP2/PLPP2/PLA2G5/DGAT2/ACAT2/SCARB1/MTTP/NPC1L1/AGPAT2
	hsa00983	Drug metabolism - other enzymes	53	-0.397785	-1.67589	0.00657895	0.0714286	0.0555854	1471	tags=26%, list=10%, signal=24%	GSTA3/NAT1/GSTP1/MGST1/CYP2A6/GSTM2/DPYD/CES2/DPYS/UGT2A3/UGT1A7/GSTA2/CYP3A4/GSTA1
	hsa03030	DNA replication	35	0.522608	1.64379	0.004884	0.0714286	0.0555854	4673	tags=69%, list=33%, signal=46%	FEN1/MCM7/RFC3/MCM5/MCM6/POLE2/DNA2/POLD1/LIG1/POLE3/MCM4/POLE4/POLD2/MCM2/MCM3/PRIM1/RNASEH1/POLD3/POLA2/RFC2/RPA2/RNASEH2A/RFC4/RFC5
	hsa04512	ECM-receptor interaction	74	0.453099	1.61846	0.00345224	0.0714286	0.0555854	2292	tags=42%, list=16%, signal=35%	SV2C/COL2A1/RELN/LAMC3/FREM2/COL9A3/LAMA1/FRAS1/FN1/LAMA2/NPNT/ITGA9/LAMB1/SPP1/TNXB/SV2A/COL1A1/COL1A2/COL4A2/FREM1/THBS2/ITGA7/TNC/SDC1/LAMA4/THBS3/THBS1/ITGB5/COMP/HMMR/ITGA11
	hsa04115	p53 signaling pathway	70	0.451958	1.60894	0.00460299	0.0714286	0.0555854	2615	tags=31%, list=19%, signal=26%	ADGRB1/CCNB2/TP73/SERPINE1/RRM2/CDK6/CDK1/GTSE1/CHEK2/SFN/TP53I3/PERP/CCNB1/CCNE1/CASP3/THBS1/CHEK1/CDK2/SIVA1/CASP9/AIFM2/PIDD1
	hsa04390	Hippo signaling pathway	133	0.415995	1.59872	0.0021575	0.0714286	0.0555854	2988	tags=41%, list=21%, signal=33%	WNT4/BMP7/AMH/TP73/BMP6/BIRC5/WNT3/NKD1/SERPINE1/FZD7/WNT11/AREG/LEF1/MYC/TGFB2/GDF6/GDF7/CTNNB1/WNT10B/WNT6/WNT5A/TEAD3/SMAD3/ID2/SNAI2/APC2/TGFB3/BIRC2/WTIP/PARD3/AXIN2/CCN2/YWHAQ/TGFBR1/SCRIB/AMOT/SMAD7/NF2/BMP4/TCF7/FZD2/YWHAH/SMAD4/PPP2R1B/DLG4/WNT16/SMAD2/FRMD6/PPP2R1A/PRKCZ/PPP1CA/FZD4/WWTR1/TEAD1/TCF7L2
	hsa03040	Spliceosome	127	0.416367	1.5882	0.00217155	0.0714286	0.0555854	6877	tags=76%, list=49%, signal=40%	ALYREF/EIF4A3/SNRPA1/PHF5A/PRPF4/NCBP1/SNRPG/HSPA1A/HNRNPM/PRPF3/PRPF38A/SRSF9/SNRNP70/PRPF40A/SF3B4/SRSF3/SRSF7/SNRNP40/HNRNPA3/PUF60/DHX16/HSPA8/SF3B6/RBM17/RBM8A/HNRNPA1L2/LSM4/TRA2A/SNRNP200/LSM7/EFTUD2/SNRPD1/SF3B2/SRSF2/TRA2B/SMNDC1/HNRNPA1/HNRNPU/DDX39B/SNRPD2/SNRPD3/BUD31/SNW1/SNRPE/SF3B1/SNRPA/HNRNPK/LSM8/U2AF1L4/SF3A3/SRSF6/PPIL1/DHX15/SART1/RBM25/RP9/HNRNPC/SNRNP27/CDC5L/CHERP/SRSF10/S…
	hsa05206	MicroRNAs in cancer	150	0.391426	1.53429	0.00322581	0.0714286	0.0555854	3767	tags=40%, list=27%, signal=30%	IGF2BP1/EFNA2/HMGA2/FSCN1/FGFR3/CDC25A/WNT3/EFNA3/CDCA5/KIF23/E2F2/CDK6/MYC/SLC7A1/TGFB2/CDC25C/HOXD10/STMN1/DNMT3A/CYP24A1/TNXB/TIMP3/EFNA4/APC2/EZH2/CCNE1/HDAC4/TNC/BRCA1/SPRY2/ERBB3/CASP3/ERBB2/DNMT1/THBS1/NRAS/HDAC2/RPTOR/MTOR/SHC4/PDGFRA/MMP9/VEGFA/NOTCH2/DICER1/KRAS/MAPK1/PAK4/RASSF1/VIM/PTGS2/DDIT4/HRAS/RHOA/BCL2L2/EFNA1/CRKL/PLCG2/CYP1B1/EFNA5
	hsa05133	Pertussis	61	-0.35017	-1.50236	0.00714286	0.0714286	0.0555854	1892	tags=38%, list=13%, signal=33%	C1S/SERPING1/C1R/IRF1/MAPK10/IRF8/IL6/PYCARD/IL1B/ITGB2/C2/C1QB/C1QC/C1QA/TLR4/CXCL5/NLRP3/CASP1/ITGAM/ITGA5/CD14/LY96/C3
	hsa04310	Wnt signaling pathway	141	0.385296	1.497	0.00538213	0.0714286	0.0555854	1204	tags=19%, list=9%, signal=18%	NOTUM/SFRP1/NFATC4/WNT4/LGR5/WIF1/RAC3/WNT3/NKD1/FZD7/WNT11/FOSL1/VANGL2/LEF1/DAAM2/MYC/DKK1/CCN4/CTNNB1/WNT10B/SFRP5/TLE1/WNT6/WNT5A/SMAD3/APC2/APCDD1
	hsa04080	Neuroactive ligand-receptor interaction	158	0.366613	1.44609	0.00857449	0.0827882	0.0644254	1384	tags=27%, list=10%, signal=25%	CHRNA4/MC2R/CHRNA3/SCT/GRIK5/CHRNB4/KISS1/GRIN2D/ADM2/TBXA2R/CHRNA2/VGF/CHRNA7/S1PR3/TMEM97/GNRHR/UTS2/KISS1R/PTGER1/GIPR/ADRA2A/CHRNA5/GRIN3B/HTR4/LTB4R/BDKRB2/PTH1R/CHRM4/HCRTR2/LTB4R2/ADRA2C/PTH2R/ADM/SCTR/EDNRB/DRD4/GABBR2/OPRL1/LPAR2/S1PR5/TSHR/CNR1/GRIN2C
	hsa00830	Retinol metabolism	31	-0.521929	-1.93819	0.00980392	0.0885515	0.0689104	267	tags=39%, list=2%, signal=38%	CYP2S1/AOX1/CYP2A6/ADH6/CYP3A5/ADH4/UGT2A3/CYP2C8/CYP3A7/ADH1C/UGT1A7/CYP3A4
	hsa03460	Fanconi anemia pathway	46	0.474914	1.56619	0.00961538	0.0885515	0.0689104	4552	tags=54%, list=32%, signal=37%	RAD51/RMI2/BLM/EME1/FANCC/BRCA2/FANCI/FANCD2/UBE2T/FANCE/BRCA1/FANCG/USP1/FANCM/REV3L/CENPX/FAAP100/MUS81/FANCA/REV1/RAD51C/BRIP1/POLH/MLH1/RPA2
	hsa04514	Cell adhesion molecules	113	-0.364387	-1.73456	0.0107527	0.094086	0.0732173	1675	tags=42%, list=12%, signal=37%	PTPRM/VSIR/HLA-G/HLA-DMA/ITGA4/LRRC4C/HLA-C/CLDN23/SPN/CD40/HLA-E/SELL/HLA-F/HLA-B/CD86/ITGB2/HLA-A/SELPLG/MPZ/NRCAM/NCAM1/NEGR1/NLGN4X/CD274/HLA-DPB1/CD28/CD8A/SDC3/ITGAM/HLA-DRA/SDC4/CD4/HLA-DQB1/HLA-DOA/HLA-DRB1/ITGAL/PTPRC/TIGIT/NLGN3/SIGLEC1/HLA-DQA1/HLA-DPA1/HLA-DRB5/NRXN3/CD2/SLITRK4/IGSF11
	hsa00190	Oxidative phosphorylation	122	-0.395624	-1.93297	0.0120482	0.0958767	0.0746108	2095	tags=25%, list=15%, signal=22%	NDUFA9/NDUFS4/ATP6V1B2/NDUFA2/UQCRQ/UQCRC2/COX7C/NDUFA4L2/NDUFB10/ATP6V0C/COX4I1/COX17/LHPP/COX7B/NDUFA1/ATP6V0E2/ND6/ND3/TCIRG1/COX3/ND1/CYTB/COX7A1/COX2/ND2/ATP6/ND5/COX1/ND4/ATP8/ND4L
	hsa04658	Th1 and Th2 cell differentiation	73	-0.390109	-1.76006	0.0144928	0.0958767	0.0746108	1567	tags=33%, list=11%, signal=29%	MAPK10/STAT6/HLA-DMA/STAT5A/MAF/IL12RB1/ZAP70/LCK/CD3D/HLA-DPB1/CD247/IL2RG/HLA-DRA/IL2RB/CD4/IL2RA/HLA-DQB1/HLA-DOA/HLA-DRB1/HLA-DQA1/HLA-DPA1/HLA-DRB5/JAK3/CD3E
	hsa04145	Phagosome	127	-0.349455	-1.75149	0.0123457	0.0958767	0.0746108	1725	tags=34%, list=12%, signal=30%	RILP/ATP6V0C/C1R/MSR1/HLA-G/TLR2/OLR1/HLA-DMA/HLA-C/TUBA4A/HLA-E/FCGR3A/HLA-F/HLA-B/ITGB2/MRC1/CTSS/HLA-A/CLEC7A/FCGR1A/FCGR2A/CORO1A/TLR4/HLA-DPB1/NCF4/ATP6V0E2/CD209/ITGAM/HLA-DRA/ITGA5/FCGR3B/TCIRG1/CYBB/HLA-DQB1/HLA-DOA/HLA-DRB1/FCGR2B/HLA-DQA1/CD14/HLA-DPA1/HLA-DRB5/COLEC12/C3
	hsa05164	Influenza A	132	-0.338476	-1.68917	0.012987	0.0958767	0.0746108	1504	tags=24%, list=11%, signal=22%	HLA-DMA/CCND3/IL6/CXCL10/TLR3/PYCARD/MX2/IL1B/SLC25A4/PRKCB/CIITA/IL33/PIK3R1/TLR4/CCL2/FAS/HLA-DPB1/NLRP3/CASP1/HLA-DRA/TPSB2/CCL5/HLA-DQB1/TLR7/HLA-DOA/HLA-DRB1/HLA-DQA1/HLA-DPA1/HLA-DRB5/TPSD1/TPSAB1/PRKCA
	hsa04970	Salivary secretion	59	-0.362693	-1.54209	0.0143885	0.0958767	0.0746108	1193	tags=32%, list=8%, signal=30%	ADCY5/GUCY1B1/CD38/ADCY2/PRKCB/PLCB2/DMBT1/ATP1B1/LYZ/GUCY1A1/GUCY1A2/KCNN4/ADCY8/ATP2B3/CST3/AMY2B/ITPR3/PRKG1/PRKCA
	hsa04913	Ovarian steroidogenesis	37	0.48587	1.53687	0.0147239	0.0958767	0.0746108	1726	tags=32%, list=12%, signal=29%	HSD17B2/HSD3B2/BMP6/CYP2J2/CYP17A1/HSD3B1/LDLR/CYP19A1/PLA2G4D/SCARB1/HSD17B7/ADCY1
	hsa04979	Cholesterol metabolism	36	0.486088	1.5339	0.0134474	0.0958767	0.0746108	1513	tags=25%, list=11%, signal=22%	APOA1/LPA/ANGPTL4/APOC1/LIPG/LDLR/APOE/SCARB1/LCAT
	hsa04974	Protein digestion and absorption	70	0.420943	1.49853	0.0115075	0.0958767	0.0746108	1606	tags=30%, list=11%, signal=27%	COL2A1/COL11A1/CTRB2/COL26A1/COL8A1/COL9A3/COL7A1/ELN/COL13A1/COL18A1/SLC1A5/COL1A1/COL1A2/ATP1A3/COL4A2/COL16A1/KCNK5/CPA2/COL5A1/CTRB1/COL3A1
	hsa05152	Tuberculosis	139	-0.29868	-1.47859	0.0138889	0.0958767	0.0746108	1605	tags=26%, list=11%, signal=23%	TLR2/MAPK10/IRAK2/HLA-DMA/CTSD/IL6/FCGR3A/IL1B/ITGB2/MRC1/CIITA/CTSS/CLEC7A/FCGR1A/FCER1G/FCGR2A/CORO1A/SYK/TLR4/HLA-DPB1/CD209/ITGAM/HLA-DRA/FCGR3B/TCIRG1/HLA-DQB1/HLA-DOA/HLA-DRB1/FCGR2B/IL10RA/HLA-DQA1/CD74/CD14/HLA-DPA1/HLA-DRB5/C3
	hsa04914	Progesterone-mediated oocyte maturation	84	0.404121	1.47015	0.0136674	0.0958767	0.0746108	2144	tags=27%, list=15%, signal=23%	CCNB2/CDC25A/PLK1/MAPK12/BUB1/CDK1/CCNA2/PKMYT1/CDC25C/PDE3B/PGR/CCNB1/RPS6KA1/MAD2L1/AKT2/GNAI3/AURKA/MAPK11/ADCY1/MAD2L2/MAPK14/CDK2/CDC26
	hsa04114	Oocyte meiosis	105	0.388547	1.45331	0.0132597	0.0958767	0.0746108	4144	tags=45%, list=29%, signal=32%	CCNB2/CDC20/PLK1/MAPK12/SGO1/BUB1/CDK1/PKMYT1/CDC25C/ESPL1/FBXO5/SMC1B/PGR/CCNB1/REC8/RPS6KA1/CCNE1/MAD2L1/PTTG1/AURKA/MAPK11/PPP2R5C/ADCY1/MAD2L2/CALML4/MAPK14/YWHAQ/CDK2/CDC26/CALM2/YWHAH/PPP2R1B/PPP2R5B/PPP2R1A/ADCY3/PPP1CA/ITPR1/MAPK1/SLK/RBX1/ANAPC1/SMC3/SPDYE3/PPP2R5E/MAD1L1/ANAPC2/CDC16
	hsa05323	Rheumatoid arthritis	69	-0.413906	-1.83209	0.0151515	0.0964187	0.0750326	1712	tags=41%, list=12%, signal=36%	ATP6V0C/IL15/TLR2/ANGPT1/HLA-DMA/IL6/CXCL12/CD86/IL1B/ITGB2/TLR4/CCL2/CXCL5/HLA-DPB1/CD28/ATP6V0E2/LTB/HLA-DRA/TCIRG1/CCL5/CSF1/HLA-DQB1/HLA-DOA/HLA-DRB1/ITGAL/HLA-DQA1/HLA-DPA1/HLA-DRB5
	hsa04650	Natural killer cell mediated cytotoxicity	85	-0.386764	-1.80519	0.016129	0.0972222	0.0756579	1346	tags=33%, list=10%, signal=30%	SHC2/HLA-C/HCST/HLA-E/FCGR3A/HLA-B/ITGB2/PRKCB/ZAP70/HLA-A/LCK/TYROBP/VAV1/PIK3R1/FCER1G/SYK/FAS/LCP2/KLRD1/CD247/CD48/CD244/PRF1/FCGR3B/VAV3/RAC2/ITGAL/PRKCA
	hsa04659	Th17 cell differentiation	88	-0.35762	-1.65284	0.0166667	0.0972222	0.0756579	1567	tags=32%, list=11%, signal=28%	MAPK10/STAT6/HLA-DMA/STAT5A/IL6/IL1B/IL12RB1/IL6R/ZAP70/LCK/CD3D/HLA-DPB1/CD247/IL2RG/HLA-DRA/IL2RB/CD4/IL2RA/HLA-DQB1/HLA-DOA/HLA-DRB1/EBI3/HLA-DQA1/HLA-DPA1/HLA-DRB5/JAK3/CD3E/RORC
	hsa00140	Steroid hormone biosynthesis	38	-0.413091	-1.61128	0.0165746	0.0972222	0.0756579	525	tags=21%, list=4%, signal=20%	CYP11B1/CYP7B1/CYP3A5/UGT2A3/CYP3A7/AKR1D1/UGT1A7/CYP3A4
	hsa04020	Calcium signaling pathway	173	-0.294395	-1.53266	0.0163934	0.0972222	0.0756579	1214	tags=23%, list=9%, signal=21%	AVPR1A/CAMK1D/CD38/SLC25A4/MCOLN3/GNA14/GNA15/PLCE1/ADCY2/PRKCB/NOS3/P2RX1/PHKA1/CACNA1H/GRPR/PLCB2/CACNA1D/ORAI3/VEGFD/MET/MYLK3/PTAFR/ADCY8/ATP2B3/P2RX7/PDGFD/ITPR3/HTR2A/GRIN2A/EGF/PTGER3/PHKG1/HTR2B/HGF/PRKCA/CYSLTR2/P2RX6/MCOLN2/PTGFR/TRDN
	hsa03410	Base excision repair	33	0.4974	1.53709	0.0174346	0.0976339	0.0759782	3781	tags=52%, list=27%, signal=38%	FEN1/NEIL1/NEIL3/POLE2/POLD1/LIG1/POLE3/POLE4/POLD2/PARP2/APEX1/PARP1/POLD3/MPG/HMGB1/MUTYH/TDG
	hsa05142	Chagas disease	90	-0.300674	-1.39283	0.017094	0.0976339	0.0759782	1605	tags=24%, list=11%, signal=22%	TLR2/MAPK10/GNAO1/IL6/IL1B/GNA14/GNA15/C1QB/C1QC/C1QA/PLCB2/PIK3R1/TLR4/CCL2/FAS/CD3D/CD247/CCL5/CD3E/C3/PPP2R2C/PPP2R2B
	hsa05321	Inflammatory bowel disease	42	-0.399804	-1.61296	0.0179641	0.0986263	0.0767505	1605	tags=45%, list=11%, signal=40%	TLR2/STAT6/HLA-DMA/MAF/IL6/IL1B/IL12RB1/TLR4/HLA-DPB1/TLR5/IL2RG/HLA-DRA/HLA-DQB1/HLA-DOA/HLA-DRB1/HLA-DQA1/HLA-DPA1/HLA-DRB5/RORC
	hsa04520	Adherens junction	69	0.415689	1.47421	0.0183908	0.0990274	0.0770627	4092	tags=42%, list=29%, signal=30%	RAC3/NECTIN1/PTPRF/LEF1/CTNNB1/SMAD3/SNAI2/FARP2/LMO7/NECTIN3/ACTN1/NLK/ACP1/NECTIN2/ERBB2/PARD3/TGFBR1/TCF7/SMAD4/WASF1/WASF2/TCF7L2/TJP1/MAPK1/SORBS1/RHOA/CTNNA2/TCF7L1/CDC42
PR	hsa04110	Cell cycle	122	0.533291	2.01767	0.00107759	0.0681265	0.0571136	2598	tags=44%, list=18%, signal=36%	CCNB2/CDC20/CDC25A/BUB1/PLK1/CDK6/BUB1B/CDK1/TTK/TGFB2/MYC/ORC1/CDC45/PKMYT1/E2F2/CCNA2/CDC7/CDC25C/MCM7/CCNE1/MCM5/SKP2/SFN/ESPL1/CCNB1/MCM6/SMAD3/BUB3/SMC1B/TFDP1/CHEK2/PTTG1/MCM4/MAD2L1/MCM2/CHEK1/CDK2/DBF4/YWHAH/ORC6/WEE1/CDKN2A/CDKN2C/MCM3/CDC26/MAD2L2/TGFB3/SMAD4/YWHAQ/MAD1L1/CDC6/HDAC2/ANAPC1/PRKDC
	hsa04350	TGF-beta signaling pathway	79	0.503369	1.81271	0.00111483	0.0681265	0.0571136	4402	tags=54%, list=31%, signal=38%	GREM2/AMH/BMP7/LTBP1/INHBE/TGFB2/TGIF2/MYC/GDF7/BMP6/FMOD/ID2/SMAD3/TFDP1/THBS1/GDF6/FBN1/LEFTY2/TGFBR1/TGFB3/RPS6KB2/SMAD4/PPP2R1B/BMP4/INHBA/CHRD/RGMA/PPP2R1A/ZFYVE9/DCN/SMAD2/IGSF1/SMURF1/SMAD1/SMAD7/TGFB1/TGIF1/BMPR2/RHOA/RBX1/ID4/MAPK1/SMURF2
	hsa03030	DNA replication	35	0.552643	1.72278	0.00121655	0.0681265	0.0571136	3373	tags=60%, list=24%, signal=46%	MCM7/MCM5/FEN1/POLD1/MCM6/RFC3/LIG1/MCM4/DNA2/POLE2/MCM2/POLD2/MCM3/PRIM1/POLE3/POLE4/RNASEH1/POLA2/RFC2/RNASEH2A/POLD3
	hsa03010	Ribosome	128	0.424498	1.61316	0.00106838	0.0681265	0.0571136	5519	tags=59%, list=39%, signal=36%	RPL13A/RPLP0/RPS3/RPS29/RPS27A/RPL21/RPS7/RPS19/RPL37A/RPS4Y1/RPL27A/RPS12/RPS16/RPL18A/RPS11/RPS17/RPL18/RPL10A/RPL23A/RPL4/RPS5/RPS2/RPL30/RPS18/RPLP1/UBA52/RPSA/RPL31/RPL7/RPL41/RPS10/RPS28/RPL28/RPL17/RPL8/RPL36/RPS9/RPS25/RPL22/RPS15/MRPS11/RPS8/MRPL4/RPS27/RPL7A/RPL11/RPS3A/RPL27/RPS24/RPS26/RPS13/RPL35/RPL3/RPLP2/MRPS5/RPL32/RPL5/RPL29/RPL15/MRPL9/MRPL14/MRPS18A/MRPS14/RPL12/RPL26/MRPL13/R…
	hsa05206	MicroRNAs in cancer	150	0.408156	1.58789	0.00106496	0.0681265	0.0571136	2920	tags=35%, list=21%, signal=28%	HMGA2/FSCN1/IGF2BP1/CDC25A/EFNA2/CDK6/CDCA5/KIF23/TGFB2/MYC/HOXD10/E2F2/STMN1/WNT3/FGFR3/TNXB/DNMT3A/CDC25C/TIMP3/CCNE1/APC2/EFNA3/SLC7A1/PTGS2/EZH2/DNMT1/ERBB3/THBS1/NRAS/BRCA1/HDAC4/ST14/CDKN2A/SPRY2/PAK4/PDCD4/CASP3/EFNA4/BCL2/RPTOR/CYP1B1/TNC/HDAC2/MMP9/MTOR/NOTCH2/PLCG2/VIM/ERBB2/DDIT4/RASSF1/HMOX1
	hsa05217	Basal cell carcinoma	52	0.52213	1.76378	0.00233645	0.0760181	0.0637295	1391	tags=33%, list=10%, signal=30%	SHH/WNT4/WNT11/KIF7/GLI1/SMO/GLI3/LEF1/FZD7/WNT10B/WNT3/WNT6/WNT5A/APC2/CTNNB1/PTCH2/FZD2
	hsa04520	Adherens junction	69	0.467368	1.649	0.00226757	0.0760181	0.0637295	5314	tags=57%, list=38%, signal=35%	NECTIN1/LEF1/SNAI2/PTPRF/NECTIN3/RAC3/CTNNB1/LMO7/SMAD3/FARP2/ACTN1/NECTIN2/ACP1/CDH1/PARD3/TGFBR1/SMAD4/NLK/WASF2/ERBB2/WASF1/WASF3/TCF7L2/NECTIN4/TJP1/SORBS1/CDC42/FGFR1/RHOA/INSR/MAPK1/ACTN4/CTNNA2/YES1/TCF7/IGF1R/RAC1/CSNK2B/IQGAP1
	hsa04512	ECM-receptor interaction	74	0.460263	1.64038	0.00337458	0.0760181	0.0637295	2949	tags=50%, list=21%, signal=40%	COL2A1/SV2C/RELN/LAMC3/LAMA1/SPP1/SV2A/FREM2/IBSP/FN1/TNXB/COL9A3/NPNT/FREM1/LAMB1/FRAS1/ITGA9/COL4A2/COL1A1/COL1A2/LAMA4/COMP/THBS1/LAMA2/ITGAV/COL4A1/HMMR/SDC1/ITGB5/THBS3/LAMC1/TNC/ITGA11/THBS2/ITGB8/ITGA7/ITGB1
	hsa03460	Fanconi anemia pathway	46	0.485918	1.5981	0.00352941	0.0760181	0.0637295	3997	tags=50%, list=28%, signal=36%	RAD51/RMI2/FANCD2/BLM/FANCI/BRCA2/EME1/FANCC/UBE2T/BRCA1/FANCG/FANCE/USP1/MUS81/FANCA/FANCM/FAAP24/REV3L/HES1/REV1/BRIP1/MLH1/ERCC1
	hsa04974	Protein digestion and absorption	70	0.448878	1.58844	0.00340909	0.0760181	0.0637295	2217	tags=34%, list=16%, signal=29%	COL2A1/COL11A1/COL26A1/CTRB2/COL7A1/COL8A1/CPA2/ELN/ATP1A3/COL13A1/COL9A3/COL4A2/SLC1A5/COL1A1/COL1A2/COL3A1/COL5A1/COL18A1/SLC7A7/COL4A1/KCNK5/SLC8A2/COL15A1/CTRB1
	hsa04115	p53 signaling pathway	70	0.448485	1.58705	0.00340909	0.0760181	0.0637295	3453	tags=40%, list=24%, signal=30%	ADGRB1/CCNB2/SERPINE1/CDK6/TP73/CDK1/RRM2/GTSE1/TP53I3/CCNE1/SFN/CCNB1/CHEK2/THBS1/CHEK1/CDK2/IGFBP3/CDKN2A/CASP3/AIFM2/BCL2/PIDD1/RPRM/SIVA1/EI24/BAX/CCND1/STEAP3
	hsa05410	Hypertrophic cardiomyopathy	64	0.451892	1.57866	0.00340909	0.0760181	0.0637295	2949	tags=42%, list=21%, signal=34%	LAMA1/TNNI3/TGFB2/CACNB3/TNNC1/ITGA9/SGCG/TPM2/CACNB1/MYBPC3/CACNB2/LAMA2/CACNG2/MYL2/ITGAV/SLC8A2/PRKAB2/CACNB4/ITGB5/CACNA1C/TGFB3/PRKAB1/CACNA2D2/ITGA11/ITGB8/ITGA7/ITGB1
	hsa03040	Spliceosome	127	0.413491	1.57119	0.00213447	0.0760181	0.0637295	6848	tags=76%, list=49%, signal=39%	HSPA6/HSPA1A/ALYREF/SNRPA1/EIF4A3/SNRPG/SF3B4/NCBP1/SRSF9/PHF5A/HNRNPM/PRPF38A/PRPF4/PRPF40A/SNRNP40/HNRNPA3/PUF60/U2AF1L4/LSM7/SF3B6/SF3B2/HNRNPA1L2/SNRNP70/HNRNPA1/SRSF3/RBM17/SNRPD2/SRSF7/RBM8A/EFTUD2/DHX16/HSPA8/SMNDC1/TRA2B/SNRNP200/SF3B1/HNRNPU/SNRPD1/BUD31/SNRPE/LSM4/TRA2A/SNRPA/LSM8/SNRNP27/SART1/DDX39B/RP9/FUS/PCBP1/SF3A3/HNRNPC/HNRNPK/CHERP/PPIE/DHX15/SF3A2/SRSF2/SNW1/HSPA1B/USP39/LSM6/…
	hsa04218	Cellular senescence	145	0.378502	1.46834	0.00425985	0.085197	0.0714246	2379	tags=26%, list=17%, signal=21%	GATA4/NFATC4/CCNB2/SERPINE1/CDC25A/CXCL8/MYBL2/CDK6/CDK1/TGFB2/MYC/FOXM1/E2F2/CCNA2/MAPK12/CCNE1/CCNB1/SMAD3/CALML4/CHEK2/AKT2/CHEK1/MAPK11/NRAS/LIN9/CDK2/IGFBP3/ZFP36L2/CDKN2A/MAPK14/CALM2/PPP1CA/TGFBR1/NFATC1/TGFB3/RAD9A/ITPR1
	hsa00982	Drug metabolism - cytochrome P450	41	-0.692929	-2.81075	0.00636943	0.0877193	0.0735391	1139	tags=63%, list=8%, signal=58%	ADH6/FMO5/ALDH3B2/ALDH3A1/MAOA/MGST1/CYP2A6/GSTA3/GSTM2/AOX1/HPGDS/ADH1C/FMO3/FMO2/GSTP1/MAOB/FMO4/ADH4/ALDH3B1/CYP3A5/CYP2C8/UGT2A3/UGT1A7/GSTA2/GSTA1/CYP3A4
	hsa00980	Metabolism of xenobiotics by cytochrome P450	42	-0.64046	-2.60868	0.00653595	0.0877193	0.0735391	1139	tags=43%, list=8%, signal=40%	ALDH3B2/AKR1C1/ALDH3A1/MGST1/CYP2A6/GSTA3/GSTM2/HPGDS/ADH1C/GSTP1/ADH4/ALDH3B1/CYP3A5/UGT2A3/UGT1A7/GSTA2/GSTA1/CYP3A4
	hsa05204	Chemical carcinogenesis - DNA adducts	37	-0.64806	-2.55596	0.00571429	0.0877193	0.0735391	998	tags=43%, list=7%, signal=40%	NAT1/SULT1A2/MGST1/CYP2A6/GSTA3/GSTM2/HPGDS/GSTP1/CYP3A5/CYP2C8/CYP3A7/UGT2A3/UGT1A7/GSTA2/GSTA1/CYP3A4
	hsa05150	Staphylococcus aureus infection	46	-0.516664	-2.15949	0.00657895	0.0877193	0.0735391	2358	tags=57%, list=17%, signal=47%	C1R/C1QB/C2/C1QC/MASP1/HLA-DPB1/FCGR3B/HLA-DOA/C1QA/PTAFR/HLA-DRA/ITGAM/HLA-DQB1/FCGR2B/FPR3/HLA-DQA1/HLA-DRB1/HLA-DPA1/CFI/HLA-DRB5/ITGAL/KRT16/KRT18/KRT19/CFB/C3
	hsa00830	Retinol metabolism	31	-0.547888	-2.04584	0.00537634	0.0877193	0.0735391	918	tags=32%, list=7%, signal=30%	CYP2A6/AOX1/ADH1C/ADH4/CYP3A5/CYP2C8/CYP3A7/UGT2A3/UGT1A7/CYP3A4
	hsa04933	AGE-RAGE signaling pathway in diabetic complications	95	0.418697	1.54251	0.00550661	0.0877193	0.0735391	4026	tags=44%, list=29%, signal=32%	SERPINE1/CXCL8/VCAM1/TGFB2/FN1/EGR1/MAPK12/COL4A2/NOX4/ICAM1/COL1A1/SMAD3/COL1A2/AKT2/MAPK11/NRAS/COL3A1/AGTR1/MAPK14/CASP3/COL4A1/VEGFC/TGFBR1/NFATC1/TGFB3/BCL2/SMAD4/STAT1/PLCG2/AGER/PRKCZ/MAPK8/BAX/CCND1/PLCD3/HRAS/KRAS/SMAD2/CDC42/IL1B/VEGFA/TGFB1
	hsa04080	Neuroactive ligand-receptor interaction	158	0.373376	1.46427	0.00634249	0.0877193	0.0735391	1799	tags=32%, list=13%, signal=28%	SCT/CHRNA4/MC2R/GRIK5/CHRNB4/CHRNA3/CHRNA2/GRIN2D/S1PR3/UTS2/ADM2/PTH2R/VGF/TMEM97/GIPR/ADRA2A/KISS1/CHRNA7/TBXA2R/GRIN3B/CHRNA5/CHRNB2/GRID2/LPAR2/TSHR/CNR1/BDKRB2/HTR4/LTB4R/ADM/LTB4R2/GNRHR/EDNRB/CHRM4/DRD4/F2RL3/S1PR5/GRIN2C/OPRL1/HCRTR2/PTH1R/AGTR1/KISS1R/SCTR/GRIK1/LYPD6B/P2RY11/PAQR6/GABBR2/GABRD
	hsa00983	Drug metabolism - other enzymes	53	-0.41829	-1.79185	0.00704225	0.0896287	0.0751398	998	tags=25%, list=7%, signal=23%	NAT1/MGST1/CYP2A6/GSTA3/GSTM2/DPYS/CES2/GSTP1/UGT2A3/UGT1A7/GSTA2/GSTA1/CYP3A4
	hsa04640	Hematopoietic cell lineage	62	-0.432415	-1.90846	0.00787402	0.0903226	0.0757216	1912	tags=52%, list=14%, signal=45%	MME/EPOR/CD33/CD3D/CD59/HLA-DOA/CD55/HLA-DRA/ITGAM/HLA-DQB1/CD24/IL6R/CR1/CSF1R/HLA-DQA1/CD4/HLA-DRB1/HLA-DPA1/CD7/CD9/CD36/HLA-DRB5/CD38/CSF1/CD14/CD3E/CD2/CD44/IL2RA/ITGA5/ITGA3/IL7R
	hsa04970	Salivary secretion	59	-0.409082	-1.77182	0.0078125	0.0903226	0.0757216	1194	tags=29%, list=8%, signal=26%	GUCY1B1/ATP1B1/CD38/CST2/ATP2B3/GUCY1A1/ADCY2/GUCY1A2/ADCY8/CST3/DMBT1/ADCY5/ITPR3/KCNN4/AMY2B/PRKG1/PRKCA
	hsa04911	Insulin secretion	60	-0.364257	-1.58028	0.00806452	0.0903226	0.0757216	1096	tags=22%, list=8%, signal=20%	CACNA1D/ATP1B1/CAMK2B/RAPGEF4/ADCY2/PCLO/ADCY8/ADCY5/ITPR3/KCNN4/CREB3L1/PRKCA/CREB3L3
	hsa04550	Signaling pathways regulating pluripotency of stem cells	110	0.401344	1.50384	0.0087146	0.0938495	0.0786783	3975	tags=40%, list=28%, signal=29%	ISL1/FGFR4/WNT4/INHBE/WNT11/MYC/FZD7/WNT10B/WNT3/MAPK12/WNT6/FGFR3/WNT5A/TCF3/APC2/CTNNB1/ID2/SMAD3/JARID2/LIFR/AKT2/MAPK11/FZD2/NRAS/PCGF6/MAPK14/LEFTY2/WNT16/FZD4/SMAD4/PAX6/BMP4/INHBA/RIF1/ESRRB/HRAS/FZD8/DUSP9/KRAS/SMAD2/SMAD1/AXIN2/SETDB1/FGFR1
